# Supplementary material for: DDIT4L regulates mitochondrial and innate immune activities in early life
Source: JCI Insight. 2024 Feb 6;9(5):e172312. doi: 10.1172/jci.insight.172312 (PMC11143921; doi:10.1172/jci.insight.172312)
Supplement: Supplemental tables 1-4 [file jciinsight-9-172312-s020.xlsx]

## Sheet: Supplemental Table 1
Supplementary Table 1: Expression of OXPHOS genes in monocytes from preterm, term and adults
		average normalized expression
Illumina ID	Gene	adult unstim	adult LPS	term unstim	term LPS	preterm unstim	preterm LPS
ILMN_1687840	ABCB7	7.52557	5.9617	6.6136	5.86158	6.21377	5.54253
ILMN_1718132	ECHS1	7.94383	6.58152	7.28666	5.88439	6.77475	6.05089
ILMN_1696316	CPT1A	5.04757	5.04845	4.47391	4.58119	4.50229	4.78352
ILMN_1653709	TIMM9	6.63241	5.83086	6.20567	5.46199	5.6468	5.27749
ILMN_1800008	ACAT1	7.32838	6.14725	7.01851	5.9706	6.67186	5.85297
ILMN_2308582	CYB5R3	10.444	10.934	10.4777	11.085	11.0406	11.6855
ILMN_1690371	MRPL11	6.96891	5.43834	6.76415	5.29441	6.05463	4.81617
ILMN_2197846	HADHB	7.65293	6.57053	7.12356	6.27935	7.28273	6.76878
ILMN_2407824	ATP1B1	5.9675	7.18069	5.57898	6.70868	7.33023	6.99744
ILMN_1680703	MRPS15	7.45578	6.40627	6.93175	5.74502	6.63888	5.42474
ILMN_1684982	PDK4	6.82806	4.73501	5.02094	4.48772	5.80049	4.57122
ILMN_1660199	ACAA2	6.75961	7.11031	6.00715	6.84552	6.37021	6.75591
ILMN_1807397	NDUFB5	10.3171	8.63696	10.1856	8.28771	9.68015	7.96581
ILMN_2099783	ATP6V1F	10.4525	11.4805	9.82708	11.1579	9.57083	10.862
ILMN_1704477	COX5A	10.4111	9.17329	9.76874	8.78241	9.46956	8.16161
ILMN_1698487	SDHD	8.62528	8.02382	8.33749	7.87893	7.98545	7.49375
ILMN_1726743	MRPS30	7.23052	6.48879	7.08368	6.20833	6.63194	6.06987
ILMN_2179018	NDUFAB1	9.47327	8.89138	8.86591	8.52409	8.50824	7.54296
ILMN_1733603	NDUFC1	6.497	5.78382	5.81804	5.57132	5.80396	4.73783
ILMN_1745885	POLR2F	8.83739	7.99657	8.23216	7.61604	7.84044	6.75183
ILMN_1670901	COX10	6.88623	6.0584	6.24231	5.75977	6.2683	5.68914
ILMN_1652207	COX4I1	12.0643	11.4007	11.6876	11.0673	11.4902	10.8362
ILMN_1784523	ATP6V1G1	10.3629	10.4727	10.1081	10.3331	9.8325	10.2139
ILMN_1783681	MRPL34	7.63073	5.2057	7.23538	4.91377	6.88215	4.89923
ILMN_2371964	MRPS12	8.94309	8.37819	8.43892	7.79481	7.87095	7.22791
ILMN_2079004	MDH2	10.8934	10.1528	10.722	9.95635	10.4016	9.80197
ILMN_1794132	NDUFS8	9.46801	7.18554	8.91085	6.9316	8.64085	6.64696
ILMN_1774062	SLC25A5	11.8742	11.1057	11.5921	10.99	11.5154	10.8621
ILMN_1671191	UQCRC1	8.29853	7.64991	8.02879	7.34867	7.90877	7.54726
ILMN_2086417	NDUFV2	8.68907	9.54101	8.05231	9.19977	8.00792	8.34084
ILMN_1802706	IDH3G	7.68635	6.47028	7.47522	6.07687	7.08991	6.11069
ILMN_1714167	CYB5A	5.91294	5.95335	5.63791	5.65089	5.22544	5.39984
ILMN_1785284	ALDH6A1	5.55302	4.45955	5.87707	4.37016	5.80844	4.47616
ILMN_1756355	NDUFS3	8.93849	7.57359	8.51631	7.08005	8.38425	6.96273
ILMN_2117330	NDUFB2	10.0497	10.3469	9.52387	9.93055	9.23385	8.74416
ILMN_1663407	SURF1	6.9628	5.87162	6.87177	5.32792	6.34078	5.21682
ILMN_1751258	NDUFA4	10.5453	9.66346	9.90588	9.23065	9.99078	8.42908
ILMN_1784641	NDUFA3	9.21431	7.04673	8.40826	6.60144	8.06305	5.57201
ILMN_3240838	SLC25A6	10.3881	9.38266	10.1853	8.84401	9.73976	9.01263
ILMN_1812312	NDUFS4	8.94382	7.71803	8.51468	7.50728	8.05627	6.6944
ILMN_2103720	MRPL15	7.30041	7.48278	7.0088	7.11295	6.63193	6.98643
ILMN_1714623	TOMM22	7.66238	7.20798	7.65465	6.86255	7.05822	6.43181
ILMN_1669966	NDUFS7	8.83119	6.88495	8.64536	6.45759	8.14141	6.24742
ILMN_1779616	SUCLG1	8.53059	6.87573	8.25434	6.75306	7.98237	6.58632
ILMN_1661170	NDUFB8	10.0295	8.84781	9.6063	8.52099	9.35966	7.9509
ILMN_1659801	ATP6V1C1	5.56209	6.40956	5.40092	6.3115	6.07441	6.87804
ILMN_1798189	COX7C	11.4897	10.3118	10.9092	9.98863	10.7086	8.62719
ILMN_1773073	PHYH	6.96954	5.46418	6.58188	4.73395	6.12527	4.95055
ILMN_1765332	TIMM10	5.99333	7.11342	5.25373	5.899	5.38954	5.26265
ILMN_1786718	NDUFV1	7.91908	7.21048	7.93521	7.25672	7.49112	7.45295
ILMN_1675239	NDUFA7	6.60662	5.95576	6.14919	5.46697	5.96752	5.00092
ILMN_1751956	MGST3	8.74277	7.05247	8.09207	6.58264	7.64839	5.85346
ILMN_1653115	ECH1	8.91243	6.99033	8.48071	6.5822	8.3746	6.79125
ILMN_2355971	HSD17B10	6.05426	5.24904	5.91264	4.86891	5.56125	4.75489
ILMN_1718853	UQCRC2	8.13378	7.03588	7.98642	7.1372	7.82591	7.26377
ILMN_1758034	ETFDH	5.95822	6.84663	5.82754	6.96495	6.36094	7.04276
ILMN_1721669	IDH3B	9.18219	8.36075	9.12776	8.03901	8.87053	8.10096
ILMN_2175601	VDAC1	9.31498	9.76365	8.99401	9.65267	8.90731	9.84809
ILMN_2321064	BAX	6.97495	7.62914	6.69637	6.91905	6.37562	6.50637
ILMN_1809495	COX8A	10.8374	10.7254	10.2635	10.3715	10.3634	9.29651
ILMN_1759729	NDUFA8	8.39654	7.15785	8.06771	6.89454	7.70092	6.43674
ILMN_1813604	NDUFB7	8.24845	6.25756	7.92388	5.73438	7.47883	5.26361
ILMN_1666471	UQCRQ	9.89329	8.96381	9.3691	8.49707	9.1295	7.07806
ILMN_1655377	MRPS22	8.1373	8.12341	7.9898	7.82447	7.761	7.57108
ILMN_1654151	COX6C	10.2813	9.61623	9.80552	9.22945	9.60752	8.07843
ILMN_2071937	ATP6V0E1	10.9275	10.5079	10.6091	10.3245	10.4465	10.2316
ILMN_1663512	COX5B	10.6752	9.00713	10.2299	8.63021	9.95086	7.58315
ILMN_1735979	BCKDHA	7.52683	5.45774	7.55099	5.28313	7.04593	5.37404
ILMN_3243890	NDUFA2	9.3889	8.26813	8.93201	7.96688	8.74619	6.94884
ILMN_1784286	NDUFA1	10.7703	9.8327	10.1813	9.73443	10.1628	8.36443
ILMN_1701293	COX7A2	10.6704	10.7345	10.1139	10.5382	10.012	9.02625
ILMN_1722905	MRPS11	6.88334	6.81789	6.71123	6.30559	6.40226	5.76321
ILMN_1783636	COX6A1	8.73344	8.88779	8.26818	8.50582	8.11183	7.30258
ILMN_2342515	FXN	4.45727	4.21184	4.37048	4.29114	4.31242	4.30864
ILMN_2184049	COX7B	9.13359	8.88792	8.65585	8.64521	8.45182	7.19603
ILMN_1789342	NDUFS2	5.23982	4.73492	5.04092	4.6405	4.95519	4.60588
ILMN_1677768	POR	5.98375	7.59374	6.21091	7.57432	6.46109	8.19551
ILMN_1697694	ATP6AP1	10.5681	10.5028	10.4833	10.6195	10.8783	11.508
ILMN_2339779	ATP6V1E1	9.81742	10.5626	9.51783	10.323	9.58755	10.651
ILMN_1719392	FH	7.95916	9.70898	7.61018	9.33468	7.52987	8.77991
ILMN_2409062	ISCU	8.83452	7.73681	8.54085	7.4276	8.44856	7.49937
ILMN_1718309	COX15	5.50448	4.76378	5.21252	4.53262	5.30348	4.79677
ILMN_1678504	RHOT1	8.8136	6.02396	8.97504	6.41638	9.14712	6.87645
ILMN_2373763	CASP7	5.26641	5.22899	4.84792	4.92172	4.82032	4.82901
ILMN_2219556	ISCA1	6.57269	5.30017	6.37933	5.41752	6.82652	6.12799
ILMN_1763147	NDUFB6	7.69505	5.91829	7.31115	5.63517	7.0331	5.00324
ILMN_1651385	MFN2	6.06776	6.29038	6.06044	6.26012	6.4705	6.46422
ILMN_3238269	NDUFA6	7.33765	6.49865	7.05876	6.14552	6.97293	6.05452
ILMN_1721391	ATP6V0B	10.6051	11.002	10.3623	10.5654	10.3593	10.9299
ILMN_1731851	OXA1L	8.43008	6.99411	8.4407	6.9347	8.17416	6.97062
ILMN_3249748	LDHA	10.9668	9.80953	10.9747	9.92311	11.2992	10.737
ILMN_1718932	MTRR	6.82595	6.94855	6.64412	6.93463	7.08403	7.00668
ILMN_1728132	LDHB	8.42705	6.50642	8.30962	6.49249	7.93956	7.31337
ILMN_2187718	COX17	9.26	10.1608	8.8023	10.0026	8.62151	8.25905
ILMN_2300970	ETFB	7.3273	6.09484	7.06682	5.83013	6.88733	5.94075
ILMN_1782579	IMMT	8.29563	7.57483	7.98648	7.43135	8.26132	7.79008
ILMN_1730416	CYCS	5.0084	5.36374	4.86536	5.32707	4.75831	4.97788
ILMN_1729775	OPA1	5.57037	5.29895	5.37324	5.22998	5.24893	5.35199
ILMN_1664577	DLD	7.19634	8.82549	7.03577	8.84088	7.44112	8.7109
ILMN_1694274	NDUFC2	4.54223	4.42706	4.43202	4.35902	4.39247	4.31814
ILMN_2403730	ATP6V1H	6.43919	8.62519	6.52584	8.90015	6.8321	9.25757
ILMN_1696087	PHB2	7.76382	6.91412	7.78313	6.6363	7.52775	6.77576
ILMN_1785574	HTRA2	4.99177	5.9722	4.93952	6.11356	5.23837	6.34143
ILMN_2341952	MRPL35	6.89474	6.1843	6.58083	6.13089	6.56635	5.55764
ILMN_2154671	COX6B1	10.836	10.0213	10.6597	9.87032	10.3856	8.70031
ILMN_1760741	NDUFA9	7.07961	6.24109	6.87096	5.99728	6.86308	5.97529
ILMN_1797310	ATP6V1D	8.31186	8.8992	8.09328	9.04434	8.37252	9.74171
ILMN_1711994	TCIRG1	8.99102	8.61757	9.06863	8.56595	9.42475	9.45361
ILMN_2232936	UQCRH	11.0302	10.1812	10.8244	9.95754	10.6284	9.13061
ILMN_1669310	RHOT2	6.55057	6.64731	6.74745	6.60336	6.75319	6.86459
ILMN_1815115	CYC1	8.57182	8.0161	8.5036	7.80678	8.30197	7.80585
ILMN_1773228	DLST	5.34675	5.7061	5.52686	6.04914	5.70773	6.20188
ILMN_1713756	GLUD1	9.34084	8.71416	9.6013	8.82353	9.44849	9.14005
ILMN_1764239	PMPCA	6.25815	6.72642	6.42988	6.49268	6.48725	6.69567
ILMN_1759453	UQCRB	7.57085	6.93444	7.42225	6.92475	7.09483	5.75073
ILMN_1729816	VDAC3	9.84454	9.4328	9.65506	9.43594	9.7541	9.65492
ILMN_1806408	ACADVL	9.68772	10.4392	9.28329	10.1373	9.60446	10.859
ILMN_1759973	NDUFA5	4.43673	4.29227	4.49714	4.34099	4.38456	4.39513
ILMN_1712918	NQO2	6.86745	6.53597	7.15746	6.70687	7.60051	7.54534
ILMN_1788053	SLC25A12	5.11982	4.70433	4.93506	4.78387	4.89717	4.73866
ILMN_1728810	NDUFS1	4.67658	4.44412	4.5272	4.40261	4.48613	4.44346
ILMN_3237665	COX7A2L	9.35743	8.4507	9.33713	8.26253	9.06613	8.45757
ILMN_1654861	ACO2	6.56543	6.76002	6.76199	6.79222	6.63512	6.72072
ILMN_1701749	UQCRFS1	10.1914	10.1439	10.2189	9.97074	10.0083	9.83678
ILMN_2378952	GPX4	10.3691	11.1683	10.2146	10.7952	10.066	10.8789
ILMN_1738938	TIMM8B	5.49335	5.74545	5.26679	5.61309	5.25372	4.92053
ILMN_1724367	NDUFB1	4.37107	4.27239	4.31103	4.30411	4.40135	4.16247
ILMN_2068747	OAT	7.7659	7.13244	7.91235	7.43849	7.57242	7.58015
ILMN_1667257	SDHB	9.70304	9.20979	9.66597	8.94873	9.48077	8.65195
ILMN_2385647	ALAS1	4.34348	4.90029	4.37142	4.85291	4.48732	4.67196
ILMN_2051232	SDHA	6.87427	6.15404	6.84169	6.15018	6.98116	6.45167
ILMN_1739274	PDHB	9.58676	7.95797	9.51438	8.06719	9.37606	8.17728
ILMN_2119937	NDUFB3	9.41303	8.75633	9.18999	8.7701	9.3205	8.1731
ILMN_1698533	IDH3A	6.10691	5.63456	5.91636	5.46575	5.8859	5.58891
ILMN_1679209	HSPA9	8.8157	9.52801	8.99809	9.29731	8.88346	9.53101
ILMN_1772369	PDHA1	7.42891	7.14393	7.52445	7.05264	7.38293	7.07539
ILMN_2173451	GPI	7.36411	6.76964	7.3768	6.62697	7.5633	7.04054
ILMN_2066124	AFG3L2	7.49228	7.44449	7.2585	7.35732	7.39921	7.78939
ILMN_2053679	ACADM	7.68268	6.1805	7.52083	6.15953	7.6024	6.66184
ILMN_1751753	IDH2	6.61614	4.62019	6.53831	4.45399	6.74156	5.07625
ILMN_1652357	PDHX	6.00821	5.62575	5.87858	5.76067	5.79756	5.65183
ILMN_1738921	ACAA1	7.82243	6.53026	7.95402	6.17886	7.74387	7.06706
ILMN_1712751	HADHA	6.54577	6.21781	6.41436	5.94429	6.41315	6.06269
ILMN_1733869	OGDH	6.21402	6.75848	6.20192	6.53284	6.34141	6.55024
ILMN_1789005	ATP6V0C	11.6819	11.5746	11.6831	11.4269	11.7824	11.752
ILMN_1670817	GRPEL1	7.39998	7.80043	7.40032	7.68371	7.25303	7.54704
ILMN_1746241	SDHC	7.65893	7.52267	7.76279	7.52394	7.61229	7.47142
ILMN_1782890	SLC25A3	10.6576	10.2946	10.6435	10.2472	10.7435	10.4715
ILMN_2313821	AIFM1	6.53412	5.60641	6.44019	5.60424	6.50531	5.5635
ILMN_1806634	NNT	7.02308	4.59022	6.89683	4.54247	6.93391	5.19461
ILMN_2181992	MTRF1	4.96882	4.41392	4.92064	4.32581	5.01454	4.51086
ILMN_1706583	DLAT	5.4618	4.76598	5.42421	4.80599	5.55158	4.98731
ILMN_1801348	GOT2	6.682	5.65098	6.55676	5.71931	6.66236	5.84649
ILMN_1662417	LRPPRC	5.8865	5.73796	5.99754	5.85048	5.90132	6.08888
ILMN_1656798	TIMM17A	4.38883	4.48645	4.36748	4.54819	4.32334	4.56655
ILMN_2395974	PRDX3	9.45287	7.96772	9.38392	8.20766	9.30605	8.1977
ILMN_1707236	HCCS	5.90267	6.56272	5.99184	6.79778	5.96718	6.82454
ILMN_1720838	DECR1	10.1039	8.30437	10.0138	8.52293	10.0162	8.43765
ILMN_1664168	SLC25A11	5.46204	4.95372	5.42761	4.75638	5.38369	4.76132
ILMN_1740920	ACADSB	4.34706	4.28568	4.36712	4.25603	4.38956	4.18448
ILMN_2198812	FDX1	4.57172	4.53355	4.53402	4.64717	4.59916	4.38596
ILMN_2150019	SUCLA2	6.3263	5.61205	6.38738	5.79693	6.3382	5.9199
ILMN_1718924	ETFA	8.67299	8.40678	8.64824	8.48371	8.7227	8.42824
ILMN_1656913	MDH1	9.32373	7.69913	9.34783	7.76718	9.26992	8.02303
ILMN_1702633	RETSAT	5.19317	4.51528	5.2223	4.38042	5.17007	4.54872
ILMN_2211780	SLC25A4	4.35859	4.36859	4.33688	4.36907	4.37063	4.55244
ILMN_3307648	CS	9.75616	9.01487	9.72061	9.0468	9.76557	9.24068
ILMN_2091347	IDH1	7.94857	5.9051	7.97057	5.65586	8.01785	6.04001
ILMN_2306565	MTX2	6.48924	5.49946	6.51333	5.27123	6.46265	5.41429
ILMN_1750008	SUPV3L1	5.14223	5.35531	5.15187	5.04999	5.12924	5.10922
ILMN_1783060	SLC25A20	7.00002	7.84374	7.58248	8.26529	7.56893	8.22707

## Sheet: Supplemental Table 2
Supplementary Table 2: List of Hallmark pathways correlating with DDIT4L expression in LPS stimulated preterm monocytes.
Data source: GSE104510. Only LPS stimulated samples from preterm monocytes were used for this analysis
NAME	ES	NES	NOM p-val	FDR q-val
HALLMARK_INTERFERON_ALPHA_RESPONSE	-0.636759	-2.88126	0	0
HALLMARK_INTERFERON_GAMMA_RESPONSE	-0.539878	-2.77975	0	0
HALLMARK_MYC_TARGETS_V1	-0.437623	-2.24803	0	0
HALLMARK_OXIDATIVE_PHOSPHORYLATION	-0.434667	-2.21368	0	0
HALLMARK_TNFA_SIGNALING_VIA_NFKB	-0.405416	-2.07977	0	0
HALLMARK_UNFOLDED_PROTEIN_RESPONSE	-0.432378	-2.04166	0	0
HALLMARK_DNA_REPAIR	-0.369384	-1.796	0	0.00266462
HALLMARK_MYC_TARGETS_V2	-0.441194	-1.82136	0.00163666	0.00286779
HALLMARK_INFLAMMATORY_RESPONSE	-0.338127	-1.71983	0	0.00595311
HALLMARK_ALLOGRAFT_REJECTION	-0.331185	-1.6485	0	0.0121746
HALLMARK_ESTROGEN_RESPONSE_EARLY	-0.296672	-1.45514	0.0141243	0.0730205
HALLMARK_APOPTOSIS	-0.291074	-1.42377	0.012894	0.0884213
HALLMARK_P53_PATHWAY	-0.281333	-1.40601	0.0160214	0.0960016
HALLMARK_ESTROGEN_RESPONSE_LATE	-0.270081	-1.32995	0.0524899	0.170326
HALLMARK_HEME_METABOLISM	-0.258017	-1.32054	0.0363165	0.17287
HALLMARK_HEDGEHOG_SIGNALING	-0.380192	-1.29633	0.144068	0.195067
HALLMARK_UV_RESPONSE_UP	-0.257785	-1.25794	0.104972	0.245204
HALLMARK_ADIPOGENESIS	-0.238254	-1.21473	0.108401	0.312915
HALLMARK_E2F_TARGETS	-0.231355	-1.19742	0.111709	0.333756
HALLMARK_XENOBIOTIC_METABOLISM	-0.238253	-1.18201	0.15812	0.352661
HALLMARK_MITOTIC_SPINDLE	0.234656	1.3409	0.0186567	0.411236
HALLMARK_IL2_STAT5_SIGNALING	-0.224402	-1.13926	0.193634	0.413283
HALLMARK_IL6_JAK_STAT3_SIGNALING	-0.260025	-1.14227	0.248555	0.426803
HALLMARK_NOTCH_SIGNALING	-0.314549	-1.12657	0.279251	0.427118
HALLMARK_ANGIOGENESIS	0.279553	1.04191	0.412869	0.461423
HALLMARK_COAGULATION	0.197373	1.01823	0.413793	0.463375
HALLMARK_MYOGENESIS	0.181484	0.978034	0.501608	0.510891
HALLMARK_TGF_BETA_SIGNALING	0.262684	1.1137	0.289544	0.515931
HALLMARK_PI3K_AKT_MTOR_SIGNALING	-0.237575	-1.0844	0.31791	0.518565
HALLMARK_BILE_ACID_METABOLISM	0.212416	1.04653	0.349398	0.523957
HALLMARK_PEROXISOME	0.230602	1.14771	0.209375	0.548987
HALLMARK_APICAL_JUNCTION	0.197019	1.06172	0.328904	0.57122
HALLMARK_PROTEIN_SECRETION	0.23618	1.18328	0.120482	0.633972
HALLMARK_SPERMATOGENESIS	-0.220612	-1.00262	0.465015	0.659913
HALLMARK_MTORC1_SIGNALING	-0.200772	-1.02734	0.400527	0.661974
HALLMARK_APICAL_SURFACE	-0.285	-1.0086	0.444444	0.667301
HALLMARK_GLYCOLYSIS	-0.200313	-1.01078	0.446259	0.687549
HALLMARK_COMPLEMENT	-0.189486	-0.962106	0.542553	0.757074
HALLMARK_KRAS_SIGNALING_DN	-0.20332	-0.917743	0.622155	0.784828
HALLMARK_ANDROGEN_RESPONSE	-0.202305	-0.904428	0.626801	0.795824
HALLMARK_REACTIVE_OXIGEN_SPECIES_PATHWAY	-0.229358	-0.922192	0.594761	0.797121
HALLMARK_UV_RESPONSE_DN	-0.198722	-0.929675	0.614525	0.801139
HALLMARK_EPITHELIAL_MESENCHYMAL_TRANSITION	-0.191184	-0.930142	0.615385	0.825972
HALLMARK_KRAS_SIGNALING_UP	-0.164797	-0.818796	0.854545	0.869609
HALLMARK_PANCREAS_BETA_CELLS	-0.256015	-0.827928	0.703642	0.874301
HALLMARK_HYPOXIA	-0.166117	-0.838798	0.815534	0.877232
HALLMARK_CHOLESTEROL_HOMEOSTASIS	-0.194791	-0.844881	0.742726	0.888572
HALLMARK_G2M_CHECKPOINT	-0.166987	-0.851757	0.794501	0.899185
HALLMARK_FATTY_ACID_METABOLISM	-0.143344	-0.699637	0.97486	0.964733
HALLMARK_WNT_BETA_CATENIN_SIGNALING	-0.194324	-0.718133	0.887302	0.976432

## Sheet: Supplemental Table 3
Supplementary Table 3: List of KEGG pathways correlating with DDIT4L expression in lung macrophages from premature neonates.
Data source: GSE149490. Only unstimulated samples from Day 7 were used for this analysis
NAME	SIZE	ES	NES	NOM p-val	FDR q-val
HALLMARK_TNFA_SIGNALING_VIA_NFKB	195	-0.55321	-2.99551	0	0
HALLMARK_INFLAMMATORY_RESPONSE	197	-0.467826	-2.56605	0	0
HALLMARK_OXIDATIVE_PHOSPHORYLATION	183	0.672339	3.06219	0	0
HALLMARK_E2F_TARGETS	191	0.649265	2.94412	0	0
HALLMARK_MYC_TARGETS_V1	190	0.622214	2.86169	0	0
HALLMARK_G2M_CHECKPOINT	188	0.561649	2.56931	0	0
HALLMARK_UNFOLDED_PROTEIN_RESPONSE	105	0.59536	2.51944	0	0
HALLMARK_MYC_TARGETS_V2	56	0.660995	2.51705	0	0
HALLMARK_MITOTIC_SPINDLE	196	0.550931	2.50117	0	0
HALLMARK_PROTEIN_SECRETION	95	0.596378	2.48837	0	0
HALLMARK_DNA_REPAIR	145	0.550261	2.42765	0	0
HALLMARK_ADIPOGENESIS	191	0.522078	2.39952	0	0
HALLMARK_FATTY_ACID_METABOLISM	156	0.526001	2.3487	0	0
HALLMARK_GLYCOLYSIS	196	0.454693	2.08589	0	0
HALLMARK_PEROXISOME	103	0.473444	1.98188	0	7.33453e-05
HALLMARK_MTORC1_SIGNALING	194	0.400297	1.83699	0	0.000113511
HALLMARK_ANDROGEN_RESPONSE	95	0.440682	1.83742	0	0.000120605
HALLMARK_UV_RESPONSE_DN	137	0.424611	1.87679	0	0.000128645
HALLMARK_HEME_METABOLISM	189	0.414523	1.90045	0	0.000137834
HALLMARK_IL6_JAK_STAT3_SIGNALING	87	-0.398083	-1.90612	0	0.000667
HALLMARK_COAGULATION	135	0.382333	1.68553	0	0.0022133
HALLMARK_KRAS_SIGNALING_DN	191	-0.313563	-1.71448	0	0.00221896
HALLMARK_ALLOGRAFT_REJECTION	193	-0.306835	-1.69466	0	0.0023888
HALLMARK_INTERFERON_ALPHA_RESPONSE	93	0.403439	1.67654	0	0.00251729
HALLMARK_XENOBIOTIC_METABOLISM	195	0.352659	1.62349	0	0.00449687
HALLMARK_SPERMATOGENESIS	133	0.36576	1.60313	0	0.00536775
HALLMARK_BILE_ACID_METABOLISM	111	0.353652	1.51799	0.00502513	0.0141421
HALLMARK_PI3K_AKT_MTOR_SIGNALING	104	0.35861	1.50851	0.00997506	0.0151857
HALLMARK_APICAL_SURFACE	43	-0.360062	-1.49955	0.024735	0.0155641
HALLMARK_APICAL_JUNCTION	193	0.315125	1.45374	0.00902935	0.0249537
HALLMARK_P53_PATHWAY	189	0.307144	1.40427	0.00950119	0.0395879
HALLMARK_EPITHELIAL_MESENCHYMAL_TRANSITION	196	0.298292	1.36682	0.0215909	0.0550774
HALLMARK_TGF_BETA_SIGNALING	54	0.356645	1.35055	0.0730028	0.0618673
HALLMARK_INTERFERON_GAMMA_RESPONSE	195	0.281011	1.28714	0.0505288	0.106652
HALLMARK_ESTROGEN_RESPONSE_LATE	195	0.278937	1.27932	0.0537757	0.110049
HALLMARK_REACTIVE_OXYGEN_SPECIES_PATHWAY	46	0.338771	1.27022	0.120344	0.114718
HALLMARK_HEDGEHOG_SIGNALING	35	0.356101	1.24524	0.155882	0.133661
HALLMARK_UV_RESPONSE_UP	153	0.272731	1.22758	0.108434	0.150138
HALLMARK_COMPLEMENT	195	0.265258	1.2033	0.113295	0.169575
HALLMARK_ESTROGEN_RESPONSE_EARLY	195	0.262221	1.20598	0.129522	0.17117
HALLMARK_NOTCH_SIGNALING	31	0.352963	1.18564	0.224818	0.188008
HALLMARK_CHOLESTEROL_HOMEOSTASIS	73	-0.240003	-1.12724	0.211679	0.245609
HALLMARK_KRAS_SIGNALING_UP	192	0.2503	1.13851	0.185748	0.254763
HALLMARK_APOPTOSIS	158	0.252914	1.13134	0.229412	0.259718
HALLMARK_MYOGENESIS	196	-0.199606	-1.09264	0.196581	0.278148
HALLMARK_HYPOXIA	190	0.232577	1.07021	0.327907	0.360524
HALLMARK_IL2_STAT5_SIGNALING	195	0.231199	1.05481	0.336427	0.380114
HALLMARK_WNT_BETA_CATENIN_SIGNALING	42	-0.237675	-0.991333	0.450617	0.474385
HALLMARK_ANGIOGENESIS	35	0.283048	0.986045	0.487555	0.507665
HALLMARK_PANCREAS_BETA_CELLS	40	0.239299	0.871602	0.667164	0.734284

## Sheet: Supplemental Table 4
Supplemental Table 4: Gas chromatography mass spectrometry metabolites.
Metabolite	Retention time	m/z
Glyceraldehyde-3-phosphate	23.06	484
3-phosphoglycerate	25.71	585
Serine	17.68	288/302/362/390
Phosphoenolpyruvate	21.06	453
Lactate	9.61	233/261
Citrate	25.6	459/591
a-ketoglutarate	18	346
Succinate	14.11	289
Fumarate	14.56	287
Malate	419	19.43
