# Supplementary material for: DDIT4L regulates mitochondrial and innate immune activities in early life
Source: JCI Insight. 2024 Feb 6;9(5):e172312. doi: 10.1172/jci.insight.172312 (PMC11143921; doi:10.1172/jci.insight.172312)
Supplement: Supporting data values [file jciinsight-9-172312-s021.xlsx]

## Sheet: Figure 1
Figure 1A - Basal OCR (pmol/min)*				Figure 1B - Mitotracker Green (MFI)*				Figure 1C - Basal OCR/Mitotracker Green*				Figure 1E - SRC (% of basal OCR)*				Figure 1F - SRC/MTG*				Figure 1G - non-mitochondrial oxygen consumption*
Adult	Term	Preterm		Adult	Term	Preterm		Adult	Term	Preterm		Adult	Term	Preterm		Adult	Term	Preterm		Adult	Term	Preterm
36.2067	52.1458	37.4066		4219		7301		0.00858183		0.00512348		43.1495	82.5807	65.2789		0.0102274		0.00894109		9.01826	19.4863	23.3579
47.6827	26.1897	37.2767			11120	4237			0.00235519	0.0087979		59.3588	49.4333	5.00417			0.00444544	0.00118106		16.4652	21.1618	19.3102
34.4624	45.8122	48.7777			5279				0.0086782			31.5399	112.991	3.96216			0.0214038			12.2172	16.4462	24.9549
27.289	34.7173	39.3538		7333	8834			0.00372139	0.00392997			53.6063	52.1561	31.4746		0.00731028	0.00590402			19.2054	19.0992	16.1247
48.9376	38.6631	32.1671		5616	7852	8973		0.00871396	0.00492398	0.00358487		58.9096	56.9645	1.98378		0.0104896	0.00725477	0.000221083		12.9191	16.1143	17.7781
13.1413	46.0454	53.2605			13204	7284			0.00348723	0.00731199		4.80397	82.2285	44.7544			0.00622755	0.00614421		3.6389	21.2547	10.4716
64.5382	45.7777			5812				0.0111043				107.586	95.9546			0.0185111				17.0322	17.057
62.087	62.9239			3761				0.0165081				81.1081	112.09			0.0215656				19.8902	15.4294
59.1169	31.7834			4254	9034			0.0138968	0.0035182			11.889	104.81			0.00279477	0.0116018			18.4944	18.3938
13.1304	33.7214											52.8408	81.3917							3.18275	12.3235
36.6212	57.3414			3554	8208			0.0103042	0.00698603			218.593	68.4629			0.0615062	0.008341			9.33147	17.5013
51.8508	50.7186			3406	6531			0.0152234	0.00776582			159.739	93.7882			0.0468993	0.0143605			13.2679	17.6178
37.3609	45.895			3413	5324			0.0109466	0.00862041			121.777	36.5828			0.0356803	0.00687131			9.6431	15.9844
48.3436				2894				0.0167048				110.572				0.0382074				12.031
62.6678				4711				0.0133024				137.826				0.0292562				16.5145
				4066	4575	3077
				5812		5874
				7064
*Data from same row represent paired samples from same individuals
Figure 1D - OCR (% baseline)																																				Figure 1I - Western blot of ETC complex proteins normalized to a-tubulin
Time (minutes)	Adult															Term													Preterm								Adult					Term					Preterm
1.30832	51.005	35.9967	28.8542	52.2248	39.585	15.0564	64.1375	65.8713	67.1366	15.3978	38.2828	53.4825	38.83	50.0721	64.8129	65.1624	44.9281	33.895	48.2292	28.9488	48.285	41.666	36.839	54.1659	31.8788	60.5701	48.4062	52.5848	51.4318	41.9733	57.3678	40.7859	40.8107	35.9122		CI	0.127951	0.338401	0.084203	0.111129	0.174149	0.248936	0.0914	0.180236	0.150264	0.185015	0.204671	0.109029	0.066448
7.78351	46.1553	34.4149	26.8456	47.4902	35.3755	12.7577	58.8624	61.6105	64.7658	12.5487	35.8733	50.3473	36.8191	47.3643	61.3546	61.8695	45.9689	33.3957	45.0077	25.0986	45.2989	37.7029	34.1454	51.5121	32.7444	57.6108	46.4183	50.8914	48.2884	38.2078	52.2671	36.7679	36.3518	30.993		CII	0.206893	1.06126	0.08073	0.074893	0.131086	0.841244	0.170356	0.551241	0.092381	0.101013	0.143364	0.169762	0.086839
14.232	45.8878	32.9756	26.1671	47.0977	33.6598	11.6099	54.3507	58.7792	61.712	11.4448	35.7073	51.7225	36.4335	47.5945	61.836	61.7397	46.436	33.8736	44.8991	24.5218	43.8527	36.6204	33.1676	50.7595	30.727	53.8432	42.8606	48.6794	46.6129	37.8804	50.1467	34.6658	34.6676	29.596		CIII	1.46453	2.72459	1.07585	0.760979	1.27325	1.62693	1.07815	0.809636	0.942555	0.719706	1.40462	1.25593	0.899981
20.8189	18.2665	22.7382	13.8168	25.5873	16.9713	5.80267	28.1554	31.4806	26.5781	3.85981	12.3863	17.1033	11.9009	18.3346	25.634	27.7252	26.2101	20.5527	23.8763	15.193	21.4822	19.5568	22.3755	26.1016	16.5043	25.5197	23.3525	20.5758	32.4048	25.9401	29.8515	15.162	23.704	17.5028		CIV	0.778963	1.61512	0.406344	0.123261	0.236769	1.11983	0.480647	0.835311	0.177329	0.169002	0.260699	0.536889	0.462387
27.2914	19.968	21.5107	14.7714	25.9104	18.1201	6.08323	27.4237	32.313	26.6919	3.84138	12.6008	16.071	11.1392	17.1946	23.2063	29.6269	25.4594	20.4954	24.0795	16.5243	23.6776	19.5798	22.1671	25.7005	17.3533	25.9383	24.2379	22.1402	31.1774	26.7157	32.1767	16.3338	22.8175	17.8064		CV	1.79615	1.4588	1.67676	1.47964	1.59	0.597526	1.17952	1.11047	1.81277	1.56796	1.89617	1.62493	1.54981
33.7574	20.1259	22.4029	13.8384	25.7293	16.3982	5.57362	28.0159	32.899	27.233	4.52559	12.2135	16.7674	11.597	17.426	23.0529	30.3558	24.8008	19.2798	23.3302	16.8376	23.8385	19.6004	21.4099	24.7142	17.4048	26.7539	24.6293	22.574	30.1873	25.4826	31.8987	16.9786	22.6013	18.0065
40.3572	90.5754	52.1023	46.1975	88.4651	59.5573	15.859	78.871	128.477	159.17	24.4202	133.607	157.018	99.2418	127.348	173.84	156.464	103.847	70.0968	97.6305	43.3182	111.364	69.5531	59.3548	110.581	75.6432	117.018	73.3449	114.387	56.5894	56.423	91.7459	73.3354	43.5778	38.5329		Figure 1K-O - Western blot of mitochondria related proteins normalized to b-Actin
46.8291	73.5232	43.7584	41.6307	75.7011	50.5549	13.1908	63.743	109.294	128.911	19.3402	114.228	130.684	79.6	97.2287	144.677	128.762	88.2045	60.7527	81.2515	38.2264	94.4938	59.1374	51.5079	91.6316	63.4268	92.6843	60.749	95.4239	50.6335	52.1354	73.4165	59.6716	38.1277	31.4444			Adult					Term					Preterm
53.3076	63.8612	40.1348	37.9244	69.1334	45.3771	12.2681	55.8218	99.5624	113.836	16.4454	102.183	116.329	69.7318	80.8184	128.603	115.14	77.0589	52.654	73.3279	35.8638	86.8692	53.3716	47.611	82.861	56.2171	80.0948	53.9604	85.0485	44.908	46.6626	66.1286	52.4685	35.7206	28.4382		TOM20	0.776	0.677	0.717	0.935	0.781	0.581	0.723	0.831	0.955	0.878	0.582	0.763	0.208
59.8861	8.7206	14.7919	11.9112	17.5577	11.4545	3.36548	16.2227	16.8557	16.3534	2.64469	7.9068	11.7083	8.67778	10.8766	15.4612	18.788	20.2158	15.078	18.4284	14.6904	20.0472	15.2317	15.2978	18.0221	11.1119	15.6988	15.7831	13.7033	22.4941	18.5719	24.5486	15.046	15.7024	9.78614		DRP1	0.361	0.437	0.484	0.269	0.3	0.65	0.547	0.728	0.476	0.345	0.289	0.487	0.208
66.3622	9.17314	17.4797	12.4945	19.3464	13.345	3.35552	16.7457	20.8738	19.0014	3.35285	9.76863	13.908	9.97971	12.4511	16.8621	19.5358	21.8711	17.3664	18.9787	16.4078	21.7077	17.8395	15.4563	18.6746	12.1864	17.6213	17.6519	16.3157	24.015	19.884	25.1347	16.3155	15.6777	10.6466		pDRP1	0.222	0.207	0.227	0.209	0.203	0.222	0.207	0.227	0.202	0.203	0.692	0.196	0.208
72.8396	9.16103	17.1238	12.2461	20.712	13.9578	4.19571	18.1281	21.9411	20.1284	3.55072	10.319	14.1874	10.2718	12.7653	17.2201	20.1349	21.3985	16.8941	19.8905	17.2448	22.0092	18.0997	15.5341	18.4848	13.6721	19.184	19.4183	17.9343	23.5646	19.4747	25.1814	17.0127	21.9542	10.982		MFF	1.249	1.628	1.858	1.87	1.959	1.874	1.376	2.324	1.308	2.264	1.406	1.267	1.285
																																				MFN2	0.35	0.684	0.773	0.619	0.817	0.786	0.677	0.919	0.867	0.846	0.639	0.721	0.429
Figure 1H - expression of genes in the Hallmark ROS pathway (log2)
	Unstimulated																																LPS
	Adult1	Adult2	Adult3	Adult4	Adult5	Adult6	Adult7	Adult8	Adult9	Adult10	Adult11	Adult12	Term1	Term2	Term3	Term4	Term5	Term6	Term7	Term8	Term9	Term10	Term11	Term12	Preterm1	Preterm2	Preterm3	Preterm4	Preterm5	Preterm6	Preterm7	Preterm8	Adult1_LPS	Adult2_LPS	Adult3_LPS	Adult4_LPS	Adult5_LPS	Adult6_LPS	Adult8_LPS	Adult9_LPS	Adult10_LPS	Adult11_LPS	Adult12_LPS	Term1_LPS	Term2_LPS	Term3_LPS	Term4_LPS	Term5_LPS	Term6_LPS
HMOX2	4.48158	4.38367	4.43303	4.2555	4.38665	4.4089	4.3346	4.19078	4.2155	4.78416	4.18724	4.20124	4.18598	4.17276	4.20967	4.33428	4.35542	4.26851	4.45595	4.24129	4.24706	4.2119	4.23213	4.24338	4.50203	4.21132	4.30199	4.25273	4.32065	4.49652	4.15373	4.32975	4.41394	4.24116	4.16737	4.4116	4.24041	4.11602	4.24226	4.20597	4.18152	4.22147	4.27081	4.19569	4.15723	4.33707	4.17785	4.14741	4.32259
ERCC2	4.9844	5.29221	5.23241	5.19759	5.17298	5.15851	5.07382	5.1221	5.0064	4.94276	4.85258	4.92853	5.18917	5.24136	5.36189	5.22651	5.09979	5.29108	5.1747	4.94435	5.2353	5.19437	5.40374	4.7677	5.01409	5.24656	4.89634	5.35891	4.90891	5.17122	4.67978	4.70608	4.23854	4.18105	4.58157	4.71962	4.53983	4.75469	4.79161	4.33085	4.17536	4.31856	4.31309	4.70107	4.25647	4.31702	4.48732	4.89419	4.49501
NDUFS2	5.33752	5.40735	5.19181	5.10842	5.17197	5.09623	5.27037	5.23776	5.40124	5.41815	5.06138	5.1757	5.15161	5.10816	4.97322	5.02939	5.16702	5.12949	5.18351	5.24588	4.98983	4.99309	4.61216	4.90766	5.1755	4.69492	4.96101	4.81797	5.00238	5.09771	5.02362	4.8684	4.61142	4.77772	4.6056	4.47096	4.79854	5.05958	4.59829	4.58197	4.56694	5.4561	4.55701	4.47617	4.53593	4.65004	4.74554	5.02318	4.95299
ABCC1	4.66516	4.63011	4.53355	4.96458	4.65769	4.50291	4.52402	4.49139	4.25224	4.2384	4.55961	4.40039	4.53087	4.7979	4.71694	4.61343	4.39432	4.74219	4.63701	4.6982	4.64894	4.69452	5.41925	4.73774	4.90907	4.94419	4.76236	5.17807	5.37135	4.86078	4.82537	4.7826	4.87208	5.71234	5.53928	4.33688	5.88313	5.51955	5.28283	5.80035	5.17218	5.58101	4.88027	4.86824	4.40453	4.71013	5.06061	4.82745	5.03049
MPO	5.0001	5.30919	5.48949	5.46896	5.1798	4.59595	5.3378	4.9725	5.18233	5.23929	5.11754	5.0446	5.90503	5.46115	5.15141	5.30721	4.83036	5.42589	5.84393	4.87768	4.93862	5.53407	5.38176	4.7843	4.92003	5.3378	4.37558	5.48924	4.35442	6.21168	8.80678	6.21772	4.21797	4.20093	4.30501	4.51333	4.2602	4.18584	4.35278	4.33348	4.34331	4.4443	4.26782	4.70564	4.40907	4.32426	4.21036	4.26425	4.30366
PDLIM1	4.31649	4.36819	4.4417	4.62173	4.37017	4.5156	4.70905	4.47671	4.61817	4.6435	4.4539	4.686	5.12416	4.37182	4.2205	4.30479	4.7027	5.6501	4.56173	4.24645	4.46187	4.42844	5.63003	4.7871	4.55863	6.8546	7.2778	7.83283	4.25009	6.88128	8.30994	8.6684	4.24506	4.55568	4.21766	4.80276	4.3393	4.19226	4.1633	4.14313	4.28323	4.3933	4.16178	4.33302	4.22525	4.2084	4.16767	4.60818	5.76648
GPX3	4.92592	4.82223	5.18255	5.03919	5.26088	5.28421	5.28234	5.02903	5.06303	4.8951	4.86745	5.01263	4.83344	5.1314	4.67183	4.82882	5.22013	4.7646	5.45179	5.96601	5.67794	5.32028	5.34407	4.75243	5.48424	5.97889	4.32056	4.60248	5.0646	5.17615	5.35033	4.79173	4.86917	5.17122	5.41994	5.89252	5.14235	5.19937	4.84734	4.87337	5.43878	5.12668	5.05155	5.26273	5.44591	5.28716	5.17086	5.23642	5.29968
PRDX2	4.98983	5.26339	6.44041	6.0674	6.12115	6.67128	5.19803	5.9091	5.86413	5.52135	6.5181	5.85858	6.53455	6.50119	5.99275	5.32542	5.78514	5.1693	6.51642	6.54778	6.94745	6.91703	5.19537	5.55723	4.3879	5.22651	7.15584	5.23263	4.60683	5.35138	8.6355	5.96033	4.5726	4.94453	5.44722	6.22049	4.66222	5.3608	5.26518	4.86504	4.74231	4.45718	4.96056	5.56734	4.98267	5.48256	4.55228	5.37938	5.10696
IPCEF1	6.25651	6.05125	5.74716	5.29175	5.88488	6.46014	6.04509	5.54879	6.0392	6.10386	6.10992	6.19254	6.21349	6.27615	6.32426	6.48312	6.05778	6.31733	6.13385	6.22014	6.11901	6.13769	6.12493	6.41119	6.31258	6.35785	6.16306	6.71122	5.1203	6.70617	6.00536	6.3732	4.89734	4.96958	5.07404	4.60103	5.19937	5.14516	4.55122	4.50095	4.50257	4.71471	5.09077	5.17429	5.20664	4.76449	4.88126	4.71607	4.76262
SBNO2	5.20103	5.22353	5.31693	5.0013	5.34352	5.26583	5.20103	5.44153	5.64905	5.30673	5.45632	5.18351	5.19509	5.14973	5.26472	5.29132	5.35277	5.09457	5.48891	5.40328	5.23417	5.38271	5.95835	5.20815	5.91863	6.55588	4.82909	5.5173	4.91304	6.0226	5.70692	6.26142	6.02932	6.68072	5.96733	5.42444	6.01225	6.17359	5.90244	6.80331	5.87699	5.58067	5.64159	5.86985	5.88728	5.6392	5.9857	5.86447	6.08029
LSP1	6.34416	6.60419	6.63619	7.37014	6.68768	6.5772	6.45041	6.33835	6.63105	6.42135	6.44614	5.98326	6.7366	7.94497	7.05236	7.09473	6.88294	6.04046	7.04825	7.23698	7.19766	7.29885	6.6738	7.85223	7.30041	6.37728	6.57606	6.4984	5.192	6.8394	7.33172	7.38452	4.25399	4.71428	5.00498	6.41304	4.62099	4.97032	4.67059	4.57378	5.05549	4.5408	4.90188	5.11348	5.28807	4.92266	4.31378	4.92281	4.60552
PTPA	7.25588	7.28807	7.18479	7.07092	7.0183	7.01946	7.13048	7.16726	7.15926	7.0951	6.96391	6.9029	6.8328	6.89556	7.05891	6.7547	6.84485	6.86931	7.13679	6.66974	6.75306	6.847	6.99668	6.51077	7.11257	6.73262	6.69365	6.72516	6.32881	7.20059	7.41351	6.77091	4.70011	4.59603	4.74471	5.83882	4.54928	4.38997	4.85672	4.29657	5.15717	5.12628	5.32616	4.97603	4.6325	4.92787	4.47974	4.8315	4.95515
GLRX2	6.207	6.47529	6.34594	5.94911	6.19524	6.39242	6.76805	6.6496	6.85629	6.88075	7.26816	6.91087	6.14078	5.75967	5.5173	6.14224	5.99832	5.96167	5.57365	6.25265	5.63381	5.98257	5.1355	6.06624	4.88996	5.39301	5.4556	4.94655	5.99613	5.47187	5.66224	5.9538	7.07012	6.20133	6.62829	6.55749	5.78205	6.20624	6.4708	6.55401	6.38913	6.82437	6.90442	6.19014	6.6798	6.30984	6.10601	6.63619	6.66204
TXNRD2	6.9822	7.01732	7.11714	7.32216	7.01609	6.59979	6.72997	7.04302	7.07187	6.62531	6.70124	6.61588	7.19008	7.10186	7.50224	6.99716	7.12691	6.97666	7.01091	6.95263	7.07345	6.93675	7.21894	7.04302	7.21323	6.8003	6.88128	6.58497	6.36975	6.95906	6.71156	6.26799	5.62002	5.92026	5.32078	6.44614	5.50355	5.42684	5.36555	6.03687	5.66326	5.80354	5.28073	5.14381	4.99807	5.43712	5.89778	5.93952	5.76914
PFKP	5.4815	5.49898	5.97246	5.60409	5.63535	5.47307	6.1963	5.53407	5.66326	5.91863	5.40124	5.59584	5.21288	5.45355	4.98459	4.95889	4.96214	5.83882	5.70861	5.04566	5.39727	4.68984	5.23463	5.04858	4.50529	5.29504	5.11933	5.96237	5.32522	5.69885	5.98386	5.72929	8.07459	8.04503	7.59164	7.62207	7.86738	7.27947	7.58936	8.83869	7.59656	7.90371	7.5651	6.89937	7.08529	6.605	6.49557	6.82129	6.99853
SCAF4	5.61193	5.95699	6.16047	5.90057	5.86985	5.58328	5.47218	5.85073	5.77372	5.77467	5.33561	5.61685	5.41579	5.6011	5.942	5.77311	5.48689	5.48424	5.91179	5.27282	5.25753	5.90368	5.53795	5.71583	5.18504	5.54744	5.77107	5.95972	6.13225	5.78486	6.17819	6.32881	7.06131	7.26764	7.32469	6.91508	7.09603	7.50134	7.17906	8.3675	6.97322	6.98727	6.94523	7.28423	7.41252	7.06457	7.19766	7.07527	6.98991
HHEX	7.70067	7.90987	7.32469	7.80354	7.65047	7.65151	7.79182	8.10342	7.88559	7.78484	8.16298	7.76431	7.30041	7.92572	7.8593	8.02479	7.15879	7.35405	7.24826	6.57097	6.95628	7.31408	6.90336	7.181	6.88164	7.57242	8.49437	8.3206	6.87053	8.0009	8.96708	8.31609	4.72397	5.29132	4.83257	4.78484	5.59608	5.14303	5.58035	4.81771	5.17888	5.60898	5.20687	5.34631	5.00999	4.4418	4.81914	4.84104	5.34874
MSRA	7.17375	7.11443	6.733	7.01091	7.08908	6.91369	6.75917	7.08716	7.19455	7.03017	6.99266	6.75629	7.51803	6.99529	6.86654	6.88207	6.99529	6.80808	6.916	7.02796	7.06327	6.71242	6.11429	6.71597	7.24512	6.89607	6.95263	6.29359	7.03781	7.62262	8.46016	7.16892	6.2451	5.51291	5.82867	7.14737	5.64633	6.19462	5.91738	5.83264	6.34122	6.02556	5.97848	6.26491	5.96601	5.79391	6.17924	6.17502	6.19175
NDUFA6	7.57935	7.26946	7.53153	7.30629	7.92268	7.24467	7.29507	7.25588	7.06277	7.14889	7.18578	7.24946	7.37983	6.78468	6.99432	7.03154	7.83283	7.22796	7.31765	6.68887	7.21623	6.92125	6.35493	6.95501	6.23177	7.63858	7.34354	6.57225	6.6738	7.11904	7.19311	7.01135	6.70836	6.35943	6.78206	6.48845	5.93041	6.60566	6.55629	6.78046	6.38607	6.65383	6.23409	6.4153	6.00119	5.96785	6.43624	6.8003	6.27437
STK25	7.34761	7.0739	6.91178	7.08252	7.43858	7.02096	7.20689	7.2053	7.2304	7.08	7.01005	6.56788	7.30325	7.43124	7.38173	7.17643	7.2434	7.18323	7.46568	7.18628	7.35653	7.13929	7.86454	7.00003	7.65283	7.56004	7.12266	7.58052	7.74943	7.3611	6.73773	6.85359	6.12563	6.31223	5.89962	6.32262	6.02832	6.35458	6.02932	6.6196	6.21127	6.79568	5.96093	5.52422	5.5302	4.96511	6.1194	6.19595	6.13062
PRDX4	7.24296	7.34147	7.21575	6.88457	7.21623	6.98546	6.86422	7.23698	7.29003	7.10466	7.28264	7.22431	7.13502	6.73224	6.78346	6.87216	6.94745	7.24946	6.56943	6.70405	6.66548	6.72846	5.60369	6.67502	5.4316	6.70032	6.77167	6.03293	6.47701	6.6233	6.91797	7.08	7.63981	7.42734	7.38545	6.41578	5.83703	7.52952	7.29184	7.02444	6.83153	7.76744	6.85766	6.62621	6.74536	6.56518	7.71923	7.63186	7.49631
NQO1	5.76797	5.05441	5.01552	5.63642	5.34178	4.79715	5.03631	4.90907	4.98076	4.73837	5.15202	5.2351	5.01717	4.86489	5.70957	5.00291	4.82921	5.30119	5.89017	5.52581	5.69086	5.04192	5.08575	4.8047	5.25278	5.73583	4.65276	5.05155	6.95824	4.83965	4.92021	4.75231	9.14596	8.74355	8.29491	8.93158	9.49421	9.2133	9.61667	8.77536	9.42228	8.36656	8.79845	8.79942	9.11123	8.40612	8.89788	8.94533	8.13396
GCLC	6.08668	6.00223	6.03687	6.14675	6.23678	6.01188	6.66548	6.23476	6.40748	6.41842	6.29543	6.28514	5.93952	6.3323	6.36328	6.10179	6.00119	6.82965	6.26065	6.08176	6.17256	6.40671	6.56486	6.16521	6.22143	6.44041	6.25761	6.82005	9.66228	5.87169	6.10632	5.72301	8.07386	8.97759	6.99432	7.70694	10.0074	7.60127	9.33464	7.8186	8.07386	7.73329	8.33842	8.10269	8.33992	7.8735	7.36022	8.10685	6.99432
ATOX1	7.55429	7.35794	7.73879	7.3628	7.82779	7.28765	7.69364	7.58495	7.25057	7.38284	7.36573	7.13313	7.22603	6.9222	6.6224	7.40442	7.4099	6.43624	7.31311	7.28859	6.72896	7.23843	6.20551	7.357	6.22112	7.8211	7.43794	6.03649	7.47453	7.43794	7.00713	7.15181	7.6362	7.03639	8.46664	8.25887	6.43098	7.88022	8.05954	8.00977	7.85283	7.64153	7.47124	7.42454	7.56623	7.80613	7.72306	7.9078	7.68282
GCLM	5.049	4.8784	4.96703	4.94591	4.75293	5.01144	4.75494	4.66281	4.59776	4.84978	4.83659	5.02362	5.35138	4.81384	5.09308	4.60064	4.73015	5.06901	4.99807	4.76026	4.78014	4.7591	4.86019	4.73219	5.40227	5.30699	5.31613	5.65456	6.53229	5.55218	6.7798	6.20624	9.1775	10.0122	10.5123	9.65524	11.0596	9.87024	10.4098	8.61958	9.89742	9.16785	10.4838	9.88682	9.84438	9.34787	8.78263	8.85058	8.29947
GSR	6.48926	6.73383	6.60642	6.42875	6.49557	6.60023	6.68427	6.57266	6.59152	6.50884	6.68768	6.92929	6.93987	6.64878	6.19175	6.78206	6.59633	6.41765	6.81391	6.96198	6.77091	6.71891	6.64399	6.63536	6.96391	6.49631	6.7127	6.94974	7.90573	7.14578	7.82966	6.92792	7.45796	8.16807	8.44143	7.50624	9.11438	8.05433	8.36153	7.30992	7.66419	8.03622	7.88918	8.01044	8.0201	7.71607	8.08675	7.8086	7.11407
FES	9.21815	9.0783	9.03336	9.16031	9.29564	8.84054	9.01741	9.11547	9.02464	8.83168	8.09928	8.29318	9.0183	8.91001	9.34135	8.71174	9.06081	9.16671	9.22442	8.89416	8.97005	8.95454	9.92095	8.59266	10.1318	9.59121	8.84387	9.96256	8.33343	9.50592	9.15823	9.08046	5.03596	5.54648	5.98728	7.26902	5.97889	5.40999	5.59631	5.24725	5.59966	5.64984	5.22722	5.49603	5.15928	5.33491	5.42739	5.59499	5.16728
CDKN2D	8.87559	8.36438	8.76513	8.5878	8.91572	8.70688	8.81225	8.66456	8.60025	8.4139	9.1413	8.87047	9.42228	9.12772	9.1775	9.05378	9.22856	8.64487	9.531	8.98617	9.15497	9.38996	9.23526	8.87047	9.16244	10.3634	9.37254	9.11654	4.83576	10.1877	10.5595	10.0365	5.39677	5.32873	6.40359	7.36712	5.54068	6.39093	6.16618	5.63892	6.41694	5.85569	6.42686	7.65331	6.16521	6.62204	5.97315	6.08369	6.26287
CAT	9.512	10.045	9.59121	9.9387	9.91806	10.1115	9.84599	9.72192	9.6258	9.71704	9.42361	10.0503	9.81916	10.0635	9.65673	9.67368	9.40529	9.69032	9.60568	9.63834	9.89908	9.90489	9.28007	9.67194	9.98166	9.08839	9.58586	9.70187	10.0963	10.0301	10.4354	9.44256	5.14602	6.09268	6.08933	8.61958	6.13666	5.84393	6.72438	4.87208	6.39133	6.0588	6.4243	6.39058	6.55588	6.88952	5.61472	5.45934	5.43381
JUNB	9.42943	9.34011	9.6356	9.67663	9.42462	9.14942	9.64617	9.49547	9.25443	9.17947	9.05067	9.00485	8.44143	9.0518	8.98835	8.2828	8.25526	8.39582	9.10683	8.84387	8.47812	8.97638	8.46196	8.4182	8.69894	8.39054	8.86022	8.67015	5.54697	8.57126	8.83755	9.35489	7.14207	7.84459	7.61244	6.766	7.37391	7.70005	7.44059	7.28656	7.13929	7.05668	7.04302	7.66351	7.27734	7.77108	7.51499	7.34761	7.54689
MGST1	8.73651	8.32668	8.37129	8.17254	8.20387	8.34206	8.28629	8.55832	8.11168	7.74758	8.20777	8.24393	8.20161	7.79302	7.94613	8.0686	8.21778	8.37927	8.72825	8.0523	7.70907	7.52952	7.57242	8.42728	6.48391	7.96467	7.39045	6.10051	8.38005	7.62146	7.86987	7.1554	8.95158	8.88652	8.66283	8.64487	8.12785	8.79089	9.18467	8.25748	8.68027	8.80043	8.32364	8.681	8.43188	7.75425	8.61559	8.62115	8.33777
TXNRD1	6.29906	6.43235	6.47141	6.32785	6.11685	6.22014	6.22219	6.16342	6.00827	6.17994	5.79483	6.05487	6.3452	6.05553	6.37552	6.01865	5.96701	6.06985	6.43372	5.92216	5.96785	6.27471	6.70363	5.85038	6.1702	6.64699	5.97045	6.56286	10.3438	6.41997	6.32785	5.99613	10.0784	11.1518	10.8763	10.0045	11.7772	10.5748	10.9861	10.7999	10.4699	10.2948	10.8402	10.3897	10.5875	10.0488	9.98965	10.1066	9.41726
PRDX6	8.94332	8.99718	8.99443	9.02558	9.01127	9.04045	9.15153	9.22648	9.05286	9.10798	8.80962	9.12208	8.91302	8.52104	8.40034	8.6926	9.05993	8.98938	8.86022	8.62655	8.94851	8.51252	8.77447	8.52924	8.67323	8.75478	8.50563	8.78263	8.64816	8.76876	8.74664	9.03614	7.93412	7.85654	8.23858	8.43746	7.84794	8.21182	8.26183	7.77222	8.17141	8.06346	8.03396	7.68233	7.50285	7.54584	7.90847	7.93547	8.23044
SRXN1	6.72516	6.78874	7.22062	6.72516	6.8838	7.13004	7.08862	6.74767	5.97822	5.93683	6.72762	6.94252	6.95693	6.75421	6.10315	6.26662	6.97796	7.002	7.357	7.04212	6.88457	6.37354	7.28568	6.582	7.60618	7.37391	6.92038	6.12669	10.3129	6.93886	6.84561	6.85141	9.60999	10.3261	11.1347	10.2002	11.2484	10.5044	10.8912	9.86413	10.4155	10.0979	10.5468	10.6187	10.3711	9.7837	9.72055	10.2893	9.34899
MBP	9.32636	9.02558	9.03528	9.42582	9.14596	8.75478	8.61958	9.57076	9.08839	9.11123	8.97638	8.67201	8.83015	9.34135	9.41726	8.92258	8.71253	8.80395	8.73915	8.85303	8.69894	8.53011	8.64487	9.12428	9.29677	8.49703	9.01023	10.3005	10.6006	9.1334	9.20726	9.14596	7.91172	7.01866	7.72597	9.6396	8.2638	7.86525	8.08805	7.37057	8.53189	8.11573	8.10342	8.24849	7.99753	8.02264	7.50335	7.9144	6.98546
OXSR1	8.05355	7.89258	8.22538	7.77661	7.98828	7.79361	7.96194	7.81373	7.66749	7.96835	7.94727	8.27759	8.53922	7.9144	7.86147	7.86326	8.26629	8.20856	7.85783	8.30994	8.08607	7.88675	9.17504	7.73329	8.98938	8.17474	7.90311	8.41886	8.80395	8.16721	8.03502	7.86269	9.92831	9.83224	9.00272	9.2133	9.92095	9.27089	9.35781	10.055	9.44608	9.63279	9.37029	9.45849	9.61527	9.11438	9.38309	9.3877	9.7071
G6PD	8.94056	8.92357	9.06479	9.34899	9.12428	9.03943	8.67942	8.89206	8.99252	8.82515	8.87334	8.84957	9.57777	9.26128	9.65969	9.20379	9.22018	9.04536	9.58881	9.47105	9.57777	9.31017	9.43847	9.06168	10.4252	9.93451	8.97205	9.59368	11.4997	10.1491	10.3653	9.59523	8.16298	8.4139	8.69348	8.70973	8.12504	8.45942	8.39761	7.92838	8.11508	8.63239	8.27366	8.35746	7.9158	8.23129	8.39054	8.1597	8.28783
LAMTOR5	9.81468	9.84163	9.81315	9.89908	9.67518	9.90645	9.68916	10.0122	9.6113	9.75764	9.63279	9.92565	9.77278	9.41141	9.37985	9.70055	9.52264	9.35489	9.83384	9.61959	9.60999	9.63703	9.09196	9.85051	9.09196	9.89742	9.67663	8.94224	8.96907	10.1458	10.1133	9.92988	9.61667	9.32991	9.48542	9.48917	8.34206	9.39981	9.66356	9.34787	9.21617	9.62281	9.12428	9.5296	9.54762	9.11015	9.70598	9.39981	9.47238
SOD1	9.84763	10.0152	9.49164	10.0152	9.80018	9.75495	9.60163	9.86578	10.0281	9.90366	9.99459	9.99642	9.23315	9.14233	9.26865	9.65969	9.54478	9.76648	9.42094	9.28319	9.18467	9.53669	8.40758	9.57777	7.64873	9.21815	9.54762	8.37927	9.26331	8.59508	9.72629	9.57343	9.83074	9.87155	9.88097	9.98502	8.94533	9.86235	10.1775	9.5004	9.8293	9.61825	9.90366	9.69914	9.70598	9.29902	9.66514	9.7754	9.75036
GLRX	10.6451	10.7543	10.8635	10.7906	10.4078	10.7514	11.1375	10.8814	10.64	10.7763	10.5165	10.9656	10.4019	10.6817	10.705	10.934	10.7172	10.7301	10.7147	10.5748	10.7929	10.6312	9.95155	10.7881	10.0858	10.332	10.5811	10.018	11.3599	11.1375	11.3327	10.9058	7.50078	7.8874	9.2743	9.40081	8.31985	8.24121	8.09427	7.36378	8.88342	7.71016	8.59576	9.16425	8.57558	8.80043	8.06159	8.36883	7.79536
SELENOS	9.52424	9.17835	9.36273	8.73003	9.09196	9.35489	9.42228	9.52424	9.35253	9.34513	9.29459	9.59234	9.1739	9.17835	9.26236	8.70688	9.16244	9.21617	9.12892	8.79557	8.95745	8.9743	8.97759	9.06384	8.43188	8.23338	8.63728	8.0344	8.45664	8.39335	8.66456	8.28202	10.9289	10.5811	10.6146	10.0534	9.85349	10.4532	10.64	10.3958	10.5145	10.534	10.379	10.5236	10.9239	10.6451	10.6254	10.6547	10.6868
EGLN2	9.71009	9.79868	9.87024	9.62117	9.6113	9.23008	9.5259	9.59793	9.79148	9.68763	9.55794	9.46612	9.38413	9.89908	10.3279	9.5391	9.8075	10.0091	9.83549	9.5391	9.36167	9.82193	9.74732	9.18266	10.0091	9.31912	9.97065	10.0401	10.3514	10.3299	10.5259	9.92257	10.5725	10.5301	10.8328	9.92565	10.4733	10.7353	10.4451	10.6642	10.6498	10.8784	10.7229	10.4318	10.0684	10.4335	10.4678	10.5123	10.5837
PRDX1	9.73061	9.80018	9.58312	9.47852	9.60851	9.78105	9.70598	9.7743	9.572	9.39372	9.56226	9.70598	9.53356	9.45453	9.71171	9.64101	9.51072	9.8837	9.69914	9.62752	9.48002	9.47105	8.62194	9.73061	8.62896	9.07928	9.57617	8.21896	11.3	9.49677	9.47852	9.42462	11.8172	12.2288	11.8686	11.3726	11.524	12.1782	12.2927	11.5666	11.9441	11.9149	11.8389	11.4997	11.5219	11.2671	11.6944	11.4587	11.3894
GPX4	10.2821	10.5062	10.231	10.5189	10.2821	10.2163	10.5748	10.2948	10.3419	10.6006	10.3765	10.2035	10.324	10.4572	9.99144	10.0488	10.2948	10.2414	10.1531	10.3379	10.4078	10.3046	9.87945	10.1351	8.90411	10.2091	10.4716	9.19479	11.3859	9.89592	9.90489	10.5613	11.1463	11.682	11.7237	10.8185	10.7621	11.1294	11.1794	11.2861	10.7855	11.0161	11.3221	10.9035	10.8834	10.7492	10.8535	11.0257	11.1518
PRNP	10.2436	10.3915	10.0684	10.269	10.2274	10.5447	10.3765	10.5489	10.1425	10.1738	10.3203	10.5145	10.2638	9.87024	9.68338	10.0416	10.0195	10.5145	10.0074	10.023	10.1029	9.9532	10.568	9.98	10.4169	10.2743	9.42228	10.3167	8.84784	9.21617	8.84689	9.25795	10.8376	10.8431	11.1576	11.4887	11.9907	10.9447	11.278	11.0904	11.4587	11.1375	11.4106	10.577	11.1463	10.4488	10.1673	10.8279	10.1302
TXN	10.4636	10.3672	10.5875	10.2877	10.5964	10.6708	10.7514	10.4658	10.2703	10.4169	10.2346	10.4658	10.5894	10.4335	10.1654	10.3459	10.6746	10.2145	10.577	10.7122	10.3046	10.5634	9.03739	10.8279	9.71875	10.3812	10.5964	9.49937	11.2006	11.4887	11.5512	10.8022	13.2572	13.3241	13.4669	12.4712	13.0426	13.3507	13.3639	13.0952	13.1796	13.116	13.4778	13.491	13.4717	13.293	13.4157	13.2639	13.0347
SOD2	10.3299	10.4233	10.7447	10.5165	10.6099	10.6294	10.3359	10.4057	10.1912	10.5837	10.6986	10.8981	11.1224	10.9035	10.7188	11.0161	11.2031	9.9532	11.5341	11.7441	11.5341	10.9081	10.9788	11.1547	11.5765	11.2724	10.8912	9.96904	10.7331	11.544	12.0784	11.4921	13.7771	13.8246	13.8516	13.293	13.5287	13.742	13.6228	13.6758	13.5701	13.6631	13.7904	13.7904	13.8516	13.7651	13.807	13.7651	13.8516
FTL	13.6819	13.8246	13.9068	13.754	13.9068	13.807	13.807	13.7904	13.7771	13.6418	13.7771	13.9068	13.6899	13.5218	13.742	13.6577	13.6758	13.7904	13.7031	13.807	13.754	13.8516	13.378	13.6119	13.3507	13.6418	13.5218	13.116	13.7771	13.5803	13.5917	13.8246	13.742	13.6631	13.7651	13.754	13.807	13.629	13.9068	13.754	13.7904	13.7215	13.742	13.807	13.7904	13.635	13.8516	13.7322	13.742
[truncated: 12 more columns]

## Sheet: Figure 2
Figure 2A - IL-6 (ng/mL)
	Adult unstimulated							Adult LPS
Control	0	0.039256	0.017553	0	0.008804	0.185461	0.163847	9.98524	8.90957	26.3171	8.15091	12.1715	5.13573	12.0893
2-DG	0.219416	0.060666	0.25778	0.237676	0.099328	0.110586	0.078735	3.83722	1.90337	7.41492	5.58167	2.15476	1.83222	3.09481
CoCl2	0.464254	0.071579	0.303743	0.218865	0.162147	0.185461	0.13864	3.51879	1.94621	7.77989	2.80206	5.40852	2.46844	1.96662
Figure 2B - IL-6 (ng/mL)
	Term unstimulated										Term LPS
Control	10.7894	11.5582	28.1264	67.3032	25.5848	108.515	10.4309	4.90544	2.16445	25.2974	26.3772	64.0182	52.9407	582.725	56.6781	262.572	29.2369	28.6265	9.44728	101.409
2-DG	43.3533	28.1968	46.0396	72.6903	110.664	117.511	30.2139	18.0847	10.5816	37.8338	69.4677	116.139	82.9869	489.439	324.813	323.298	61.1786	42.5419	43.6749	175.899
CoCl2	22.7176	48.4949	39.8712	74.2499	29.792	102.913	16.7635	8.13086	4.1833	32.6676	131.153	71.3225	105.515	515.419	175.028	459.92	61.915	144.868	41.2915	311.67
Figure 2C - IL-8 (ng/mL)
	Adult unstimulated							Adult LPS
Control	3.06449	0.607297	2.49335	2.01962	1.82206	14.8603	1.17788	51.9888	41.85	80.0903	25.9401	62.8085	27.4425	33.0741
2-DG	0	1.12992	0	2.19635	1.61685	3.2223	0	18.2585	8.79531	24.7313	14.9219	15.2691	10.5189	13.7113
CoCl2	2.87536	1.63402	6.94028	2.69448	2.66168	8.59131	3.68124	36.556	27.1624	53.6548	19.5	44.1774	23.8466	20.4824
Figure 2D - IL-8 (ng/mL)
	Term unstimulated										Term LPS
Control	1.12916	0.683235	0	4.35891	0	1.56526	1.09459	1.71001	1.73677	1.60973	49.4473	46.1026	34.7739	84.8357	96.936	29.6643	38.15	109.753	63.6378	44.8817
2-DG	0.588714	0	0.87231	2.90932	1.96798	2.59526	3.0252	0	2.47874	1.26346	15.4978	5.1286	8.55729	30.3933	45.5659	16.6243	14.2633	21.7142	27.6734	23.1753
CoCl2	3.11441	0.873374	0.208164	4.03036	2.45485	6.29058	3.76073	3.30873	2.81076	2.76131	31.9283	37.4498	19.4642	52.5648	100.549	20.7549	20.1155	143.578	48.697	25.979
Figure 2E - expression of genes in the Hallmark OXPHOS pathway (log2)
	Adult1	Adult2	Adult3	Adult4	Adult5	Adult6	Adult7	Adult8	Adult9	Adult10	Adult11	Adult12	Term1	Term2	Term3	Term4	Term5	Term6	Term7	Term8	Term9	Term10	Term11	Term12	Preterm1	Preterm2	Preterm3	Preterm4	Preterm5	Preterm6	Preterm7	Preterm8	Adult1_LPS	Adult2_LPS	Adult3_LPS	Adult4_LPS	Adult5_LPS	Adult6_LPS	Adult8_LPS	Adult9_LPS	Adult10_LPS	Adult11_LPS	Adult12_LPS	Term1_LPS	Term2_LPS	Term3_LPS	Term4_LPS	Term5_LPS	Term6_LPS
ABCB7	6.90442	7.50624	7.15269	6.94034	6.96238	7.58495	7.61711	7.56276	8.08473	8.09223	8.00277	7.89622	6.90931	6.76092	6.40323	6.5829	6.67164	6.91508	6.21275	6.76718	6.6966	6.48461	6.14041	6.81861	6.46769	6.12493	6.22481	6.33371	6.31373	6.38098	5.51207	6.35226	6.20624	5.41403	5.85979	6.0204	7.00857	5.61605	5.82065	6.31826	5.31718	6.26043	5.73707	5.90273	5.46372	5.93446	6.35458	6.14224	6.35821
ACAA1	7.94168	8.06671	8.04503	8.12277	7.75425	7.83222	7.53209	7.91939	7.76126	7.57876	7.73072	7.58422	7.85486	7.8905	8.11849	8.02147	8.03899	7.72243	8.2963	7.98484	8.03262	7.90167	7.85783	7.7283	7.6833	8.14498	7.87403	7.26764	6.9195	8.2197	8.17141	7.67042	6.35943	6.17598	6.34016	7.774	6.47436	6.65145	6.44614	6.93114	6.16618	6.28229	6.23177	6.30222	6.06405	6.0806	5.78713	5.82591	6.28835
ACAA2	6.57146	6.96974	6.9822	6.8907	6.69404	6.91648	6.31733	7.02543	6.78635	6.37837	6.77857	6.80471	6.19139	5.96601	5.88096	5.87666	6.3791	6.22605	5.84427	6.14503	6.43878	5.64351	5.61577	5.87823	6.27471	6.29404	5.95644	5.85073	8.0344	6.02455	6.53801	5.98884	7.22	6.8903	7.65331	6.93886	6.89819	7.37268	7.20613	6.81186	6.98504	7.11122	7.12585	6.79653	6.9794	6.74915	6.69227	6.46054	7.00003
ACADM	7.37488	7.76011	7.94418	7.29507	7.33647	8.07386	7.84521	7.83358	7.72597	7.97455	7.2467	7.78163	7.65835	7.63061	7.36067	7.84794	7.8905	7.67492	7.25306	7.35984	7.535	7.22153	7.06581	7.75179	7.69488	7.03303	7.73264	8.10133	7.99225	7.51239	7.12827	7.62443	6.27066	5.93952	6.40486	6.27106	6.39165	6.23006	6.31948	5.7409	5.90368	6.36442	6.14925	6.04986	5.87285	6.47985	6.06867	6.23509	6.28722
ACADSB	4.37626	4.35643	4.28594	4.75268	4.11616	4.4394	4.27446	4.3805	4.41579	4.25434	4.25638	4.25635	4.52892	4.17168	4.39825	4.5629	4.24669	4.47885	4.18813	4.23501	4.34879	4.47181	4.2055	4.56891	4.61978	4.20762	4.46078	4.46799	4.35436	4.39024	4.35602	4.2597	4.12991	4.20648	4.33819	4.2816	4.13327	4.64168	4.21187	4.14901	4.28237	4.52925	4.23883	4.14907	4.17431	4.28822	4.23358	4.23901	4.25784
ACADVL	10.0122	9.81066	9.44608	9.71009	9.86106	9.83549	9.22239	9.83384	9.89244	9.44256	9.64246	9.54336	9.24991	9.20169	9.35675	9.1934	9.02558	9.14233	9.45238	9.38885	9.43328	9.07464	9.94636	8.93428	9.48791	9.86748	9.01328	9.41479	12.2452	9.29459	8.82056	8.69185	10.7953	10.7096	10.1895	10.179	10.2193	10.3498	10.0911	11.2174	10.3027	10.3589	10.4189	9.4019	9.89908	9.59234	9.75036	9.62752	10.5236
ACAT1	7.36805	7.57806	7.17422	7.10618	7.7979	7.44423	7.10978	7.23644	7.30093	7.27996	7.27006	7.27473	7.13409	7.20427	7.00531	6.90026	6.94568	7.27163	6.92828	7.07145	7.0608	7.19909	6.51768	6.98357	6.62166	6.49146	7.30093	6.03439	7.14443	6.81232	6.69023	6.27946	6.14804	6.1832	6.27833	6.18539	5.89655	6.31373	5.67137	6.18493	6.22481	6.23537	6.29806	5.89626	5.86825	5.80169	5.9114	6.18126	6.29173
ACO2	6.55984	6.8229	6.95871	6.60867	6.76805	6.61159	6.53151	6.48845	6.47941	6.04287	6.53151	6.38164	6.56093	6.60744	7.02668	6.35493	6.59838	6.801	7.02668	7.05405	6.89899	7.14483	6.77391	6.29605	6.72602	6.74286	6.19741	7.1026	6.98121	6.59709	6.44435	6.28945	6.57563	7.02756	6.60188	7.07898	7.03444	6.83862	6.58335	6.867	6.38053	6.71353	6.65866	6.48796	6.64043	6.51338	6.71353	6.56518	6.95213
AFG3L2	7.41572	7.53333	7.39864	7.58727	7.66351	7.56666	7.03498	7.71607	7.64677	7.47498	7.62894	7.24044	7.17855	7.12867	7.39111	7.25368	6.92873	7.58259	7.57196	7.07243	7.2815	7.12459	7.67787	6.91035	7.69952	7.52952	7.21894	7.8905	8.82349	6.81186	6.48845	6.73143	7.09749	7.04745	7.47607	7.69	7.58828	7.53044	7.35308	7.98006	7.30325	7.55666	7.26666	6.88041	7.04825	6.7366	6.96434	7.37863	7.20313
AIFM1	6.57388	6.51642	6.66855	6.69365	6.74915	6.22635	6.11119	6.6738	6.56717	6.60109	6.46295	6.56518	6.35226	6.68603	6.46399	6.49492	6.63819	6.54898	6.44364	6.51148	6.27508	6.45624	6.13162	6.27981	6.5877	6.02189	6.51486	6.32977	7.08348	6.65027	6.42767	6.42686	5.95972	5.69665	5.85476	5.57433	5.48577	5.6211	5.30119	5.51384	5.35763	5.99535	5.31018	4.95153	5.30504	5.75644	5.52854	5.63325	5.99535
ALAS1	4.18095	4.48511	4.34086	4.13894	4.20797	4.26778	4.57474	4.50772	4.37783	4.3699	4.31035	4.35955	4.23861	4.40303	4.34545	4.4897	4.60637	4.45734	4.23294	4.25141	4.29364	4.44544	4.28723	4.40587	4.4153	4.23119	4.37122	4.39507	5.24883	4.39081	4.45986	4.38626	4.95667	4.85556	4.68015	4.71821	4.91638	4.89574	5.03351	5.14845	4.99954	4.83674	4.86226	4.95499	4.4202	4.91858	4.96531	4.51859	4.9212
ALDH6A1	5.53407	5.6668	5.70167	5.89148	5.45055	5.42844	5.05016	5.76797	5.63296	5.6021	5.5902	5.31983	5.80755	5.71338	6.07219	5.54767	5.87638	6.05652	6.0138	5.77586	5.74951	5.85503	6.13385	5.92303	5.68026	5.79765	5.71618	5.85858	6.06089	5.79512	5.82742	5.73138	4.26521	4.45481	4.17887	4.72101	4.43548	4.43545	4.73208	4.56594	4.40953	4.58458	4.27211	4.17722	4.27629	4.45473	4.20169	4.22094	4.42744
ATP1B1	5.77494	5.7137	6.20264	5.49403	5.41024	6.9934	5.62303	6.14598	5.8516	6.97845	5.30576	6.11616	5.679	5.53824	5.14661	5.4296	5.38935	5.96065	5.55049	5.57926	5.38511	5.39727	5.65681	6.23537	5.25209	5.63325	8.75036	7.81724	8.67323	6.12493	8.82447	7.56623	6.78426	6.85189	7.87704	7.26382	6.87353	7.75067	7.77281	6.4023	7.52064	6.21275	7.67787	6.95501	6.93247	6.83622	7.29041	6.7547	6.60609
ATP6AP1	10.6473	10.7514	10.6377	10.4636	10.6708	10.5426	10.8402	10.703	10.4369	10.5489	10.3106	10.2638	10.3479	10.4815	10.5984	10.3727	10.5165	10.4508	10.703	10.3711	10.4233	10.4488	10.8485	10.2366	11.1685	10.6868	10.2766	10.7331	12.2556	10.7834	11.0161	10.1066	10.324	10.5748	10.8485	10.5447	10.3203	10.5854	10.3672	10.5489	10.5634	10.5837	10.2703	10.4388	10.105	10.4057	10.7074	10.6427	10.6451
ATP6V0B	10.6642	10.6028	10.5165	10.5894	10.5811	10.6168	10.5653	10.7666	10.5359	10.568	10.5837	10.6708	10.3897	10.2721	10.4057	10.0979	10.3498	10.1622	10.8257	10.3915	10.2539	10.3186	10.5854	10.2948	10.1775	10.7999	10.0503	9.66514	10.8888	10.4658	10.694	10.1332	10.7855	11.0102	11.3571	11.0356	10.5123	10.8658	11.1196	11.289	11.0469	11.0215	10.9788	10.6708	10.6078	10.1133	10.7514	10.6498	10.8257
ATP6V0C	11.7079	11.6715	11.8389	11.7473	11.4222	11.6579	11.7957	11.5542	11.7148	11.5951	11.7924	11.685	11.7045	11.8468	11.8	11.4587	11.8068	11.5603	11.8572	11.7118	11.7578	11.5951	11.6216	11.477	11.6909	11.7045	11.4647	11.2924	12.1177	12.1255	12.399	11.4647	11.4948	11.6783	11.8752	11.8907	10.9993	11.2646	11.5795	11.524	11.6882	11.6315	11.6944	11.4647	11.4075	11.2861	11.4316	11.4997	11.3221
ATP6V0E1	10.8376	11.0192	11.132	10.8072	10.9656	11.0161	10.8185	10.9861	10.981	10.7855	10.8859	10.8952	10.5854	10.6665	10.7074	10.7447	10.703	10.5508	10.7999	10.5508	10.5102	10.5984	10.0875	10.8047	9.90229	10.2053	10.3915	9.62878	10.8535	11.0046	10.8459	10.7399	10.7569	10.4572	10.7278	10.324	9.42228	10.7331	10.7096	10.2983	10.7249	10.7596	10.6728	10.8485	10.2145	10.3222	10.6685	10.8588	10.4451
ATP6V1C1	5.33043	5.68545	5.3815	5.57843	5.74869	5.75163	5.48182	5.70423	5.57951	5.62084	5.21491	5.6677	5.41947	5.13121	5.36462	5.76619	5.05836	5.50724	5.55962	5.18568	5.45406	5.51935	5.58208	5.26315	5.79829	5.79982	5.18149	5.87858	7.34761	6.43475	6.30917	5.84556	5.67571	6.67537	6.55659	6.76215	7.23843	5.73198	6.15909	6.72393	6.31189	6.18948	6.48052	6.08966	5.8686	6.34122	5.74769	6.03784	5.54648
ATP6V1D	8.45664	8.33913	8.23858	8.15697	8.05094	8.47188	8.5612	8.45063	8.19435	8.47746	7.88063	8.46392	7.7979	7.93664	8.32884	8.02418	8.02479	8.27912	8.26025	8.1443	8.15009	8.17672	7.876	8.12057	8.34598	7.20313	8.30027	7.79124	9.25991	8.44143	9.05378	8.58444	8.67507	8.72066	9.17835	9.43068	8.90904	8.36223	9.04347	8.59931	9.04347	8.85058	9.0783	9.23719	9.06701	8.88564	8.75831	8.81225	9.07342
ATP6V1E1	9.83859	9.79741	10.1442	9.65354	9.8852	9.94834	10.1351	9.90821	9.61397	9.73234	9.33739	9.81468	9.45849	9.43328	9.82739	9.4981	9.65236	9.35911	9.96791	9.49283	9.48415	9.59523	8.98393	9.46118	9.18558	9.20726	9.65236	9.21923	9.99144	9.96791	10.1723	9.30429	10.577	10.2498	11.2861	10.5005	10.0534	10.6187	10.6187	10.7206	10.5165	10.4658	10.5811	10.3958	10.1409	10.2654	10.3379	10.4838	10.3765
ATP6V1F	10.4716	10.5837	10.5634	10.4658	10.4815	10.4658	10.6427	10.5044	10.2539	10.2672	10.4678	10.2622	10.055	9.96904	9.41859	9.80018	10.1546	9.74459	10.1514	9.9755	9.72769	10.1409	8.88252	9.90489	9.02026	9.73061	9.89742	8.46016	10.8511	9.47465	9.43328	9.69914	11.477	11.3726	12.0953	11.4496	10.7278	11.5635	11.6282	11.1817	11.6098	11.4075	11.7731	11.4045	11.3754	11.0046	11.3221	11.5028	11.3924
ATP6V1G1	10.2721	10.3634	10.3514	10.2596	10.0416	10.3514	10.4335	10.4354	10.4233	10.4019	10.4595	10.5613	10.4532	10.3088	9.93451	10.3005	9.96791	10.2383	10.1581	10.1388	10.1474	10.0998	9.40529	10.1442	9.58036	9.98502	10.1246	9.07464	10.2241	9.88971	9.77705	10.0045	10.5189	10.4793	10.8658	10.4911	10.3167	10.221	10.4774	10.2241	10.5319	10.4774	10.5964	10.5508	10.5941	10.045	10.4595	10.4774	10.2983
ATP6V1H	6.72559	6.44001	6.67256	6.78288	6.30445	6.24882	6.18493	6.39204	6.25408	6.31189	6.45774	6.49524	6.5181	6.75096	6.89646	6.21497	6.33798	6.5213	6.34559	6.53935	6.30156	6.83322	6.65497	6.39562	6.57563	6.08407	6.3216	6.53758	8.57946	6.79925	7.19711	6.56206	8.57126	8.97943	8.87173	8.61764	9.08724	7.91883	8.39582	8.84784	8.57634	8.22191	8.78905	8.72211	8.88342	8.83454	8.48014	8.7882	8.80769
BAX	6.9345	7.45637	6.89468	6.84183	6.78685	7.07047	7.27101	7.18776	6.82965	7.02183	6.78685	6.61757	6.50306	6.60786	6.7758	6.77536	6.64445	6.33336	7.14737	6.9195	6.61194	6.53571	6.44123	7.0608	5.7765	6.8394	6.26426	5.36748	6.93987	6.45317	6.52453	6.83973	7.42393	6.94034	8.04872	7.78484	6.6926	8.14365	8.18981	8.37679	7.60663	7.27101	7.44221	7.13679	6.84227	6.89427	7.29608	7.29706	7.19508
BCKDHA	7.65576	7.58672	7.91647	7.56396	7.86269	7.44691	7.64873	7.77848	7.16533	7.11666	7.48597	7.09431	7.49452	7.76588	7.60809	7.54584	7.71547	7.4626	7.85223	7.68613	7.89473	7.50903	6.57345	7.50386	7.38644	6.801	7.48432	7.19909	6.60744	7.11358	6.86525	6.91035	5.52294	5.48805	5.31254	6.53388	4.47349	5.89055	5.48023	5.15035	5.27867	6.00678	4.89762	4.7469	5.31421	4.74077	5.94696	5.57595	5.63325
CASP7	4.84894	5.3608	5.64433	4.7687	5.23352	5.68323	5.37994	5.40374	4.82139	5.32987	5.14211	5.58035	4.44634	4.99124	5.07382	4.5455	4.57719	4.79908	4.69989	4.82882	4.80846	5.35585	5.11368	4.93522	4.9517	4.42926	4.55664	4.79868	5.66821	4.73071	4.69874	4.72859	4.79704	4.82947	5.39475	5.01697	5.98949	6.27727	5.26161	5.18171	4.38708	5.21798	5.16556	4.87083	4.42368	6.36014	4.92526	4.47787	5.28073
COX10	6.92251	6.97017	6.95782	6.57225	6.87216	6.885	7.26816	7.04045	6.8427	6.86889	6.91462	6.52004	6.23006	6.66127	6.43335	6.47529	6.43372	6.65905	6.24008	5.92814	6.06203	6.10495	5.51705	6.16275	6.2555	5.45278	6.39826	6.90026	6.61588	6.32227	5.87169	6.32977	6.30445	6.08135	6.207	5.27208	6.3526	6.2338	6.0506	6.0602	5.64109	6.57686	5.86236	5.43712	5.42353	5.08091	5.98442	6.05404	5.99137
COX15	5.38636	5.48924	5.85979	5.59045	5.88188	5.39752	5.19937	5.70574	5.52135	5.4807	5.20815	5.33324	5.29694	5.16378	5.3135	5.1095	5.10525	5.15769	5.86015	4.95201	5.2001	5.22203	5.27156	4.89776	5.23615	5.51207	4.93109	5.17888	5.30241	5.35111	5.84592	5.07022	4.5307	4.65405	5.12137	4.78978	4.64359	4.17766	4.6632	5.01775	4.70032	5.16355	4.93964	4.24797	4.80002	4.44758	4.35544	4.44519	4.71064
COX17	9.08337	9.38309	9.42094	9.16339	9.29108	9.44702	9.07464	9.25677	9.14473	9.41251	9.06168	9.38075	8.97005	8.76147	8.24456	9.14942	9.55933	8.44673	8.93158	8.99443	8.48822	9.16785	7.42734	9.48664	7.76526	8.79469	9.03024	7.53859	9.28561	8.97106	8.53189	9.05474	10.3854	9.92257	10.5403	10.2743	9.01328	10.4928	10.3897	10.2928	10.3005	10.0091	10.1474	10.7684	10.7096	10.6568	10.8612	10.4985	10.6122
COX4I1	12.0532	12.1543	12.3401	11.8836	12.1501	12.0449	12.0116	12.2502	12.008	11.8723	11.9253	12.0784	11.7772	11.7507	11.7813	11.6015	11.7731	11.3859	12.0149	11.7731	11.6315	11.7473	11.435	11.5795	11.3571	11.7079	11.4972	11.1294	11.1224	11.8869	11.8134	11.4075	11.4433	10.7834	11.7689	11.9103	10.4002	11.5272	11.6614	11.531	11.5371	11.4404	11.4045	11.1249	11.2973	11.1739	11.3505	11.3924	11.2519
COX5A	10.2838	10.3958	10.3958	10.28	10.4774	10.1756	10.4549	10.5216	10.5301	10.5426	10.4716	10.404	9.92831	9.9646	9.85051	9.87945	9.86748	10.06	10.0091	9.83074	9.75036	9.98651	8.2963	9.80149	8.73456	9.63703	9.83224	8.38005	9.54878	9.93746	9.62117	10.0652	9.37509	9.1775	9.36547	9.77986	8.05623	9.06479	9.28319	8.91396	9.25541	9.63428	9.00042	8.66373	8.87659	8.79942	9.3557	9.25991	9.3011
COX5B	10.57	10.8588	10.8279	10.6618	10.6618	10.6967	10.7976	10.7812	10.5576	10.5023	10.6099	10.577	10.398	10.4057	10.1861	10.5532	10.4508	9.9878	10.5489	10.4209	10.0382	10.5084	8.57038	10.6898	9.29902	10.1369	10.4354	9.10335	9.74287	10.3672	10.1861	10.3359	9.29108	8.59508	9.35675	9.88212	7.49699	9.15045	9.40911	8.7678	9.02934	9.10444	8.99523	8.75211	8.99623	9.05881	9.30004	9.35781	9.28783
COX6A1	8.54908	8.79265	8.83971	8.6684	8.7872	8.69624	8.86211	8.75751	8.61048	8.759	8.76147	8.71746	8.40523	8.45664	8.05433	8.33195	8.77069	8.08139	8.51417	8.51828	8.16157	8.56786	6.76092	8.59508	7.17127	8.18909	8.644	7.29184	8.12057	8.2493	8.52616	8.70238	9.11654	8.80769	9.16031	9.37029	7.79238	8.92614	9.15925	8.51635	9.00042	8.97845	8.93783	8.82056	9.10096	8.61958	9.2431	9.03336	9.00906
COX6B1	10.6921	10.934	11.0161	10.8134	10.7834	10.8485	10.981	10.8306	10.6708	10.7514	10.7812	10.9289	10.7188	10.7543	10.5532	10.9315	11.044	10.4354	10.8712	10.8834	10.534	11.0071	9.16425	11.0192	9.68338	10.324	10.7122	9.74459	10.1775	11.0749	10.4057	10.9626	10.2907	10.1133	10.2292	10.4002	8.65344	9.99958	10.179	10.0251	10.1738	10.1723	9.99796	10.0365	10.3027	10.1986	10.4658	10.3088	10.4754
COX6C	10.2091	10.4132	10.4774	10.2539	10.5023	10.4369	9.71451	10.1966	10.2163	10.1622	10.2928	10.5005	9.90229	9.7047	9.37733	10.2241	10.3088	9.59928	9.94636	10.2241	9.73061	10.1263	8.36591	10.1564	8.86022	9.73828	9.97237	9.01023	9.60433	10.2091	9.36273	10.1029	9.99305	9.16339	10.221	10.2576	8.15764	9.65236	9.85657	9.14019	9.9387	9.69336	9.7047	9.531	9.83549	9.30429	9.81616	9.56741	9.91806
COX7A2	10.5403	10.7229	10.8165	10.64	10.7249	10.8165	10.7812	10.8229	10.3438	10.534	10.6332	10.6685	10.3532	10.2561	9.84303	10.5748	10.64	9.87945	10.2539	10.2766	9.94201	10.5123	8.21482	10.6209	9.23852	9.72456	10.4793	9.38996	10.2983	10.3186	10.1442	10.5023	11.1985	10.5489	11.0215	10.8859	9.85222	10.9081	10.981	10.3027	10.8931	10.7543	10.7331	11.0417	11.077	10.7742	11.3447	11.1604	11.2428
COX7A2L	9.25677	9.46612	9.29238	9.44386	9.48542	9.40401	9.24755	9.68445	9.07245	9.32517	9.23719	9.37385	9.54478	8.93512	9.07713	9.34899	9.38183	9.43734	9.55933	9.31396	9.5567	9.31634	9.24991	9.32416	8.88342	9.19574	9.39472	8.47271	7.58776	9.73061	9.88097	9.38309	8.59266	8.35456	8.36656	8.98938	7.90987	8.22319	8.59752	8.64911	8.31226	8.59668	8.36591	8.80877	8.52004	8.09928	8.52004	8.30676	8.4845
COX7B	8.83266	9.0682	9.01438	8.90013	9.00272	9.18159	9.21617	9.13549	9.16031	9.25541	9.42462	9.41141	9.10444	8.62377	8.12691	9.16031	9.05777	8.5359	8.5604	8.8113	8.62457	8.94718	7.0165	9.3011	7.88675	8.65252	8.91396	7.60467	8.16157	8.88052	8.10814	9.40646	9.03846	8.85616	9.1717	9.25541	7.98546	8.73759	9.01634	8.42728	9.27089	8.98036	9.02746	9.04133	9.35911	9.04859	9.28889	9.24651	9.0693
COX7C	11.4523	11.6015	11.7045	11.5028	11.5925	11.5864	11.5121	11.524	11.2484	11.4285	11.3635	11.3599	10.9058	10.8981	10.5084	11.2646	11.3698	10.7596	11.0331	11.1141	10.7717	11.1347	9.7071	11.4433	10.179	10.9418	11.1294	10.0944	10.934	11.1249	10.0813	11.1844	10.2638	9.66228	10.8306	11.2609	9.21238	10.4019	10.6228	10.1823	10.4716	10.1756	10.3459	10.0893	10.5792	10.4886	10.6427	10.4716	10.534
COX8A	10.7229	10.8814	10.9938	10.8104	10.9264	10.8981	10.9938	10.8784	10.7122	10.7834	10.7644	10.6839	10.4078	10.5145	10.1318	10.3498	10.5381	9.85222	10.4754	10.4019	10.1302	10.577	9.19127	10.5917	9.65829	10.5426	10.4985	9.33104	10.6986	10.7331	10.9113	10.534	11.0596	10.3572	10.9833	11.0046	9.60163	10.8561	11.0904	10.9418	10.7543	10.6006	10.7301	10.8257	10.9885	10.3915	10.9058	10.7278	10.9712
CPT1A	5.19509	5.20415	5.16201	4.94337	4.92936	5.0923	4.82277	5.18612	5.03878	4.95315	5.15327	4.89045	4.47825	4.34326	4.50405	4.26695	4.42256	4.35998	4.54709	4.5542	4.7789	4.39594	4.73714	4.29856	4.56661	4.46882	4.39074	4.39611	5.14994	4.30765	4.30376	4.43468	4.48429	4.90721	5.14762	5.18462	5.22698	5.19584	5.25594	4.96822	4.86063	5.2746	5.02703	4.51035	4.20453	4.41369	4.77361	4.49918	4.50677
CS	9.7291	9.85051	9.73522	9.94474	10.0108	9.72192	9.5004	9.99642	9.76365	9.6113	9.71565	9.49421	9.84303	9.7754	9.58469	9.8837	9.81916	10.1599	9.44702	9.79584	9.82449	9.72309	9.13007	9.66097	10.1458	9.26669	9.93119	10.2398	9.93746	9.51828	9.41479	9.67059	9.02746	9.23719	9.04133	9.04859	9.14233	8.87559	8.81875	8.76956	8.90904	9.3877	8.90604	8.75478	8.63894	8.78905	9.14332	9.14596	9.4197
CYB5A	5.82127	5.90301	6.00119	5.42636	5.96733	5.8589	6.34416	6.03224	5.98791	6.09063	5.71208	5.81023	5.63205	5.96869	5.38692	5.91643	5.97347	5.84521	5.81488	5.38245	5.36189	5.61168	5.01109	5.7501	4.47675	5.13453	5.81243	4.66778	5.48478	5.25706	5.29968	5.67054	5.69034	5.92541	6.55172	5.97045	5.62649	5.95732	5.42567	5.76951	6.36172	5.83471	6.37354	5.49724	5.96785	5.46211	5.955	6.2523	5.39795
CYB5R3	10.5984	10.4716	10.5301	10.5792	10.3438	10.3479	10.2966	10.5941	10.4209	10.4114	10.5532	10.1807	10.6332	10.5748	10.6275	10.3765	10.4469	10.4019	10.3765	10.4754	10.4318	10.1986	10.9189	10.2703	11.0071	10.6051	10.8485	11.2543	11.0949	10.8981	11.6098	11.0071	11.0567	10.7543	11.0904	10.7621	10.8485	11.2543	10.9392	10.7644	10.9476	11.0799	10.7763	10.9788	10.7644	10.5725	10.8229	11.1547	11.103
CYC1	8.57126	8.62377	8.63327	8.52859	8.8113	8.43746	8.55487	8.72136	8.5027	8.35068	8.71174	8.4148	8.65847	8.77163	8.56288	8.57217	8.49942	8.72404	8.61958	8.61143	8.47746	8.63627	7.67726	8.23264	7.95671	8.31771	8.84957	7.63385	8.24536	8.34929	8.45942	8.60387	8.41315	8.46016	8.05754	8.09982	7.24826	8.04503	8.03193	7.78657	7.77222	8.4204	7.84206	7.84727	7.86869	7.66806	8.33403	8.13542	8.10881
CYCS	5.05935	5.10525	4.9041	5.19092	5.14973	5.01281	4.89448	5.15733	4.85258	5.02644	4.95201	4.7958	4.51374	4.97565	4.96318	4.93226	4.9806	4.98529	4.92348	4.60285	4.63011	5.03724	4.66826	5.17162	4.86063	4.75728	4.94453	4.71973	4.84314	4.88079	4.49834	4.56206	5.1281	5.62391	5.34654	5.63325	5.03823	5.24931	5.59236	5.29581	5.761	5.36748	4.96511	5.03919	5.89626	5.09377	5.702	5.6711	5.16036
DECR1	9.84948	10.1029	10.5062	9.99144	10.0503	10.0334	10.0091	10.1133	10.06	10.3106	9.90489	10.3149	10.0401	10.0152	10.1351	10.2838	9.91141	10.1775	9.93746	10.0136	10.2163	9.91943	9.60043	9.91496	10.0517	9.63428	9.84303	9.5004	10.1546	10.332	10.3612	10.2519	8.50341	8.1623	8.34989	8.58936	7.73192	8.57038	8.27447	8.2262	7.94727	8.73759	8.25526	8.53329	8.59266	8.7267	9.19941	8.34356	9.05589
DLAT	5.1859	5.44543	5.67761	5.44615	5.3564	5.58693	5.48625	5.4316	5.41216	5.4897	5.37962	5.64381	5.43784	5.39278	5.00964	5.57303	5.44803	5.68284	5.30965	5.33154	5.59891	5.38715	5.53147	5.3876	5.42469	5.23815	5.37573	6.28229	6.43802	5.58526	4.98755	5.08091	5.04858	4.8382	4.89138	4.49227	5.14721	4.46055	4.34924	4.52623	4.45383	5.27394	4.94435	4.30701	4.55022	4.42247	4.65229	4.90223	4.76375
DLD	7.07145	7.27473	7.25539	7.16052	7.13357	7.24512	7.17906	7.31861	7.05074	7.181	7.14937	7.33647	7.12827	6.91903	6.82633	6.96238	6.80231	7.42832	7.03444	6.98121	7.44943	6.95735	7.27996	6.66019	7.8017	7.02889	6.86975	7.79722	8.7872	7.19311	7.01563	7.03549	8.76607	9.11974	9.13452	8.00535	9.6258	9.02232	9.03614	7.91517	8.62028	8.79654	9.03846	9.03421	8.68561	8.87762	8.46568	8.33992	8.67104
DLST	5.11447	5.21892	5.62623	5.35401	5.72995	5.0226	5.22632	5.21892	4.95153	5.48529	5.3571	5.85569	5.23615	5.17654	5.00273	5.15996	5.0798	5.09289	6.11062	5.69757	6.06269	5.9075	5.955	5.84082	5.5818	6.79837	5.08327	6.00802	5.78514	5.97547	5.09308	5.33671	5.68112	5.84521	5.75107	5.39817	5.8573	5.88251	5.70454	6.28123	5.58968	5.47887	5.29742	5.66354	5.71262	5.45307	5.75744	6.12637	5.53046
ECH1	8.8113	8.96294	9.2275	8.94718	9.0183	8.99443	9.04045	9.05378	8.7329	8.66191	8.80309	8.69538	8.40758	8.58279	8.85223	8.37285	8.53507	8.32884	8.6543	8.37756	8.42506	8.57309	8.3229	8.33621	7.77222	8.14727	8.36223	7.6709	9.35911	8.50789	8.98036	8.19679	7.31058	6.6926	7.03639	8.08546	6.10247	6.86247	7.04657	7.28807	6.71775	7.21671	6.53455	6.22341	6.67342	5.90429	6.88739	6.5798	6.93353
ECHS1	8.04373	8.07602	7.8874	8.08338	8.08744	7.99364	7.68663	8.07669	8.12691	7.99505	7.72116	7.54793	7.4099	7.39764	7.34147	7.55942	7.03252	7.60295	7.62323	7.22153	7.00958	7.29075	7.07145	6.87952	6.38607	6.87439	7.27417	6.32309	7.1633	6.82802	6.58681	6.76215	6.72559	6.31906	6.48759	7.67323	5.78574	6.57766	6.43878	6.47479	6.61678	7.18628	6.11119	5.77967	5.6367	5.29648	6.39864	6.19359	6.36849
ETFA	8.73759	8.78263	8.7267	8.62115	8.72563	8.58868	8.52004	8.63894	8.57126	8.58868	8.64732	8.92725	8.49048	8.43674	8.46489	8.6684	8.92258	8.91119	8.70599	8.644	8.85695	8.71336	8.24771	8.71654	8.18399	7.93547	8.96294	8.40102	9.26669	8.82742	9.22563	8.97845	8.81489	8.51065	8.4845	8.082	7.92623	8.40236	8.50789	8.18116	8.40236	8.87334	8.28921	8.50399	8.35994	8.35384	8.94718	8.54243	8.93959
ETFB	7.3536	7.35405	7.56004	7.07243	7.42574	7.37432	7.18578	7.30576	7.40505	7.23991	7.3526	7.29837	7.23089	7.12075	7.32173	7.23362	7.19171	6.69317	7.4077	7.19865	7.13004	7.20219	5.98884	7.08252	6.37837	6.99805	6.88164	5.48805	7.46568	7.38594	7.5651	6.93582	5.93106	5.6312	6.6212	7.00757	5.13453	6.45278	6.08407	6.04046	6.01113	5.95972	6.16953	5.96664	5.59943	5.65344	6.17237	6.26877	6.20799
ETFDH	5.75967	6.09953	6.13861	5.94065	5.71915	6.21168	5.84461	6.0138	5.75774	6.00743	6.03822	5.96762	5.61168	5.82187	5.72873	5.89114	5.87414	5.93041	5.761	5.78547	6.15505	5.66521	5.89114	5.81457	6.29359	5.92401	5.51487	6.23941	8.14088	6.40591	6.46769	5.90119	6.5829	6.74536	7.17235	6.51407	7.48141	6.76842	6.62947	6.92972	6.72248	6.80849	6.95824	7.18048	6.9684	6.96391	6.54531	6.46885	6.76469
FDX1	4.75281	4.44537	4.67713	4.74426	4.55764	4.51758	4.75751	4.39749	4.404	4.5526	4.57001	4.48421	4.74494	4.37783	4.67251	4.84762	4.40453	4.27029	4.66582	4.73163	4.28181	4.46094	4.65878	4.29148	4.72143	4.75403	4.68611	4.51208	5.04997	4.44862	4.22955	4.39146	4.24994	4.95615	4.59806	4.55664	4.62214	4.51763	4.73026	4.45997	4.58266	4.24031	4.3553	4.2802	4.11514	4.74342	4.27622	4.78593	4.48687
FH	7.91647	8.00535	7.57806	7.63125	7.6088	8.03396	8.00809	8.01177	8.26791	8.1479	8.11719	8.1832	7.82833	7.67153	7.58596	7.88181	7.67958	8.24393	7.46685	7.48432	7.62044	7.54793	6.89246	7.419	7.08579	7.09749	7.71318	7.33762	8.45418	7.35653	7.49019	7.70402	9.92095	10.0317	9.63428	8.58868	9.97431	9.50283	9.52856	10.0195	9.75354	9.97858	9.86578	9.77839	9.68338	9.28104	9.47587	9.66097	9.55794
FXN	4.53367	4.64533	4.28684	4.60909	4.5744	4.42273	4.37394	4.4119	4.63423	4.2119	4.32326	4.45993	4.48638	4.3055	4.36314	4.3132	4.41147	4.46359	4.37826	4.42005	4.3792	4.43072	4.2285	4.2658	4.30712	4.30141	4.27669	4.42043	4.45193	4.21972	4.26085	4.2612	4.22221	4.17742	4.18672	4.19506	4.22041	4.23268	4.22677	4.15462	4.17705	4.32891	4.20834	4.16662	4.37435	4.32917	4.3506	4.34338	4.27574
GLUD1	9.41603	9.42228	9.50592	9.4981	9.69198	9.38183	9.13549	9.10096	9.25991	9.2743	9.14332	9.25991	9.36273	9.24516	9.59928	9.47587	9.44608	9.77004	9.49283	9.65969	9.91943	9.79868	9.87609	9.5697	9.8043	9.72769	9.33867	9.8075	10.2766	9.24651	8.32499	9.06168	8.53103	8.81976	8.37285	8.92928	8.85303	8.61143	8.76688	9.07157	8.53274	8.93614	8.43106	8.26718	8.69538	8.42254	8.7678	8.5878	8.50891
GOT2	6.6918	6.51187	6.51407	7.0029	7.10378	6.70494	6.6865	6.75096	6.57146	6.72298	6.48312	6.43955	6.32309	6.37617	6.41409	6.53347	6.23941	7.00757	6.6798	6.2819	6.66855	6.76215	6.91744	6.47744	6.51486	6.96932	6.28269	6.81814	7.46626	6.36612	6.13861	6.74286	5.7902	5.78547	5.79574	5.60965	5.47701	5.57243	5.49923	6.61881	5.11754	5.76856	5.12608	5.30919	5.39989	4.79975	5.99411	5.96785	6.12563
GPI	7.18886	7.41295	7.76997	7.56666	7.82329	7.21474	7.24147	7.4652	7.20883	7.01686	7.34089	7.11958	7.47011	7.03886	7.32414	7.35589	7.28365	7.19565	8.03319	7.14167	7.25099	7.67847	7.696	7.05293	7.60941	7.91767	7.32666	7.10666	7.25588	7.60071	8.52004	7.16936	6.47222	6.57022	6.97265	7.80991	6.26491	6.59709	6.85898	6.61631	6.99266	6.66715	6.64399	6.63068	6.32682	6.66417	6.3885	6.69745	6.43201
GPX4	10.2821	10.5062	10.231	10.5189	10.2821	10.2163	10.5748	10.2948	10.3419	10.6006	10.3765	10.2035	10.324	10.4572	9.99144	10.0488	10.2948	10.2414	10.1531	10.3379	10.4078	10.3046	9.87945	10.1351	8.90411	10.2091	10.4716	9.19479	11.3859	9.89592	9.90489	10.5613	11.1463	11.682	11.7237	10.8185	10.7621	11.1294	11.1794	11.2861	10.7855	11.0161	11.3221	10.9035	10.8834	10.7492	10.8535	11.0257	11.1518
GRPEL1	7.69425	7.29131	6.77129	7.2327	7.42229	7.46961	7.74406	7.43226	7.0682	7.11805	7.78246	7.77332	7.23745	7.09229	7.11546	7.22747	7.62146	7.64153	7.45049	7.38998	7.53795	7.48653	7.24424	7.75898	7.48869	7.82779	6.94661	7.11622	6.37354	7.16936	7.72178	7.38028	8.19435	8.3873	7.93209	7.58885	7.30832	7.45534	7.90232	7.75952	7.50739	8.17321	7.59604	7.58422	7.9269	7.28952	8.03686	7.80234	7.60722
HADHA	6.58155	6.64399	6.52501	6.69904	6.88538	6.78206	5.98983	6.57182	6.46643	6.45815	6.53074	6.4153	6.48352	6.53347	6.30748	6.10315	6.54861	6.42135	6.72298	6.40051	6.63778	6.21459	6.17293	6.42593	7.14207	6.23715	5.97889	6.90893	6.76842	6.37797	6.1939	5.69785	6.203	6.00943	5.96631	7.05634	6.23006	6.2245	5.90658	6.03822	6.1767	6.48234	6.10247	5.48805	5.59764	5.76538	5.8896	6.15226	5.97848
HADHB	7.55871	7.70402	7.70402	7.65283	7.66297	7.97153	7.81916	7.72777	7.52126	7.45429	7.51637	7.54228	6.90719	7.09657	7.24859	6.99853	7.16533	7.26902	6.90058	7.13004	7.63385	7.06898	6.90719	7.15684	7.70005	6.97845	7.13048	7.33487	7.76247	7.17375	7.32414	6.85766	6.49921	6.4016	6.53455	6.99589	6.89984	6.42841	6.51215	6.79568	6.30089	6.47744	6.43017	6.47141	6.19595	5.90244	6.21459	5.92622	6.34157
HCCS	5.73583	5.86958	5.99411	5.6233	6.01515	5.96631	5.9744	6.06376	5.92693	5.91953	5.63094	6.11218	6.10113	6.10529	5.99871	5.98354	5.86447	5.93952	5.98983	5.8241	5.96733	6.07219	5.95644	6.09953	6.6773	5.35786	5.73912	6.24252	6.1246	5.9114	5.77494	5.90968	6.78288	6.81391	6.42206	6.79274	7.06537	6.26354	6.50119	6.17598	6.53758	6.46915	6.36547	6.68968	6.74723	6.65585	6.51852	6.6196	6.53268
HSD17B10	6.02556	6.19706	6.24769	6.15112	6.2819	6.00802	5.93651	6.02751	5.93073	5.75287	6.10082	5.99137	5.86331	5.89996	6.10386	5.63034	6.14188	5.79298	6.29675	5.94971	6.08632	6.11323	5.26895	5.80443	5.36264	5.68545	5.96306	5.03704	5.14473	5.68695	5.94512	5.66497	5.54559	5.23552	5.52111	6.21211	4.46643	5.31718	5.28783	5.21171	4.72452	5.50213	4.71527	4.90844	4.84491	5.00551	5.22775	5.26446	5.04406
HSPA9	8.92474	8.89027	8.87447	8.98036	9.09315	8.81489	8.65252	8.83869	8.53816	8.8336	8.57795	8.76956	8.79845	8.64646	8.74252	9.0783	8.79557	9.34513	9.07245	8.93158	9.13794	9.13794	9.32072	8.97005	8.86683	9.20293	8.79469	9.30568	9.75935	8.69804	8.09273	8.34739	9.33464	9.89742	9.35136	9.31017	9.84303	9.26968	9.60999	10.1707	9.20832	9.64101	9.1717	9.1264	9.30784	8.92357	9.28224	9.29238	9.09048
HTRA2	5.10367	5.10967	5.16728	5.10388	4.99468	4.83078	5.10229	4.95135	5.24796	4.90106	4.90517	4.48339	4.57933	5.10863	5.32873	4.88453	4.53996	4.99106	5.03685	4.94904	4.93539	5.19001	5.25753	4.47312	4.93062	4.89847	5.35985	4.9665	5.75842	4.99993	5.70918	5.28399	5.55672	5.98949	6.14773	5.78314	7.00152	5.99832	6.13162	5.96237	5.50951	5.64536	5.96841	6.06304	5.65623	6.45581	6.00407	5.75998	5.79104
IDH1	8.25821	8.25396	7.99824	8.01513	7.73264	8.10133	8.1623	7.93849	7.8874	7.70128	7.36229	7.97153	8.05164	7.94559	8.01879	7.85712	8.00346	8.21634	7.88559	7.71547	7.78657	8.04314	8.22838	7.89473	8.13018	7.37739	7.20016	8.03319	9.56741	8.0916	8.26791	7.47498	6.00861	5.94065	6.26531	5.82836	6.15226	5.94996	6.0989	5.44271	5.54826	5.44125	6.27981	5.76856	5.6174	5.04131	5.37508	5.65737	5.57026
IDH2	6.7093	6.83793	6.96391	6.79602	6.69862	6.41083	6.41265	6.61123	6.37103	6.54898	6.74767	6.28552	6.68345	6.51486	6.84788	6.73262	6.29173	6.53388	6.94661	6.3452	6.24214	6.69365	6.49305	6.13468	6.25683	6.93675	6.67775	6.50347	7.31356	6.50712	6.99529	6.74171	4.29957	4.6426	4.23125	5.98791	4.51902	4.62041	4.58005	4.72247	4.45506	4.54139	4.22239	4.48902	4.26039	4.23821	4.33852	4.1801	4.85062
IDH3A	6.18788	6.0286	6.38329	6.22377	6.27471	6.40051	6.24543	5.91104	5.68026	5.99137	6.13098	5.82504	5.73997	5.77704	5.9538	5.68139	5.57843	6.11866	6.09294	5.79871	5.78901	6.1109	6.36212	5.99333	6.0261	6.78553	5.97983	6.04703	6.38808	5.4828	5.00425	5.37359	5.66384	6.01225	5.28967	4.79592	5.65597	5.75713	5.8465	6.57146	5.1281	5.94065	5.31866	5.39255	5.19584	5.0646	5.46896	5.33349	5.59631
IDH3B	9.24088	9.26437	9.13794	9.34241	9.43186	9.13664	9.11438	9.27089	9.13549	8.95263	9.0783	9.08046	9.07157	9.04962	9.24088	9.15598	9.26968	9.09637	9.23719	9.10335	9.1413	9.14233	9.14019	8.88463	8.86866	8.91119	9.16031	8.7337	8.85616	8.98491	8.71174	8.73759	8.33195	8.41078	8.36069	9.05689	7.67323	8.33123	8.36438	8.2828	8.33621	8.59752	8.22258	7.8735	7.87835	7.696	8.26183	8.29318	8.13103
IDH3G	7.67958	7.75557	7.95161	8.05164	7.81916	7.57535	7.91172	7.76636	7.47011	7.24424	7.65208	7.35883	7.53434	7.73812	7.66249	7.30325	7.43124	7.1776	7.8593	7.51803	7.47811	7.45283	7.28461	7.26275	6.87857	7.45165	7.37159	6.65264	6.47373	7.3647	7.38804	7.13834	6.61588	6.39526	6.34332	7.74153	5.755	6.39695	6.37279	6.6212	6.44123	6.33336	6.15658	6.06945	5.90658	6.14389	6.32682	6.18694	6.42952
IMMT	8.26453	8.31453	8.04314	8.38824	8.29491	8.38083	8.20478	8.36967	8.29031	8.46664	8.16566	8.36438	7.88125	7.7205	8.07126	8.13252	7.52019	8.46979	7.75898	8.0009	8.01513	8.13103	8.20478	7.93146	8.31453	8.06496	7.91326	8.62115	9.30429	7.90847	7.7064	8.25748	7.45337	8.03005	7.34867	7.39045	8.25396	7.31966	7.62894	7.76065	7.31657	7.63009	7.19068	7.06727	7.18628	7.09657	7.49452	7.23463	7.8307
ISCA1	6.22049	6.66417	6.27756	6.34926	6.6746	6.79568	6.5498	6.67942	6.6742	6.49068	6.7539	6.74252	6.34804	6.26065	6.20447	6.32426	6.28753	6.47141	6.06692	6.45858	6.43652	6.27798	6.9362	6.47941	6.85062	6.72298	6.97666	7.33707	6.40826	6.20234	7.32469	6.78955	5.08523	5.6964	5.02318	5.50678	5.64879	4.98688	5.51157	4.70672	5.54723	5.30335	5.28579	5.24228	5.17673	4.97212	4.68895	5.09881	5.25373
ISCU	8.81296	8.74481	8.97319	8.86768	8.97538	8.91487	8.8113	8.72211	8.81489	8.69804	8.91119	8.7678	8.70335	8.70062	8.61048	8.33777	8.76876	8.19376	8.59752	8.59931	8.77536	8.49874	7.92838	8.7761	7.91115	8.8179	8.84784	7.81054	8.28567	8.41151	8.91684	8.58702	7.81309	7.51452	8.02346	8.57126	6.88294	7.85549	7.59039	7.51499	7.75952	7.68663	7.89258	7.2891	8.15416	7.44161	7.88807	7.5651	7.76588
LDHA	11.0356	10.9164	10.9418	10.9315	10.9219	10.9418	11.2724	10.9447	10.8485	10.6473	10.9626	11.2376	10.8888	11.0017	10.7474	10.8784	10.8834	10.9885	11.0648	10.9315	11.1347	10.8635	11.4829	10.8306	11.1058	11.2063	10.8561	11.1141	11.6882	11.4948	12.2971	10.6312	9.60851	9.87609	9.76078	10.1673	9.86898	9.41479	10.3046	9.62752	9.70187	9.98965	9.58469	9.52856	9.95918	9.46612	9.86748	9.68916	9.79148
LDHB	8.31069	8.53507	8.20094	8.42966	8.72136	8.51345	8.38641	8.45942	8.35746	8.3744	8.27447	8.5612	8.4148	7.96986	8.03059	8.31069	8.51163	8.87945	8.16807	7.94497	8.29416	8.36507	8.22388	8.60222	7.06778	8.1643	8.3675	8.27125	7.17643	7.67448	8.25396	8.54075	6.19956	6.27981	6.75629	8.10956	6.20664	5.74376	6.6926	5.887	6.76425	6.28986	6.64128	6.25989	6.62496	6.65343	6.18423	6.47904	6.90984
LRPPRC	5.89711	5.87638	6.05335	6.28269	6.17994	5.90182	5.6011	5.99797	5.67431	5.76064	5.83288	5.57979	5.49349	6.01282	6.03822	5.95405	5.85193	6.11429	5.9654	5.90818	5.94228	6.06405	6.77009	5.85569	6.01188	6.10211	5.69402	6.32881	6.26877	6.0422	5.34383	5.41897	6.07249	5.8302	5.32125	5.0673	5.81488	5.70633	5.85476	6.80971	5.27985	5.81088	5.54988	5.55754	5.84293	5.02497	6.0286	6.33165	5.82778
MDH1	9.27217	9.42094	9.43847	9.32072	9.31017	9.46457	9.35253	9.39598	9.21815	9.14711	9.18379	9.36021	9.34787	9.50283	9.37254	9.40529	9.53669	9.51996	9.39265	9.22018	9.36547	9.37509	8.85433	9.28104	8.70688	8.59017	9.43847	8.84054	10.5748	9.25541	9.51588	9.23719	7.71016	7.58205	7.77734	8.45418	7.29563	7.48432	7.76065	7.62728	7.42229	7.84206	7.73448	7.72243	7.85156	7.7979	8.21182	7.7144	8.23728
MDH2	10.8047	10.9058	10.7929	10.8376	10.8535	10.7742	11.0046	10.9529	10.9575	10.9011	10.9765	10.9597	10.7684	10.7331	11.0648	10.6921	10.7621	10.9058	10.8814	10.7353	10.4928	10.6168	10.1688	10.8431	10.2838	10.1474	10.4947	10.0136	10.1723	10.6767	10.8257	10.5984	10.3186	10.2654	10.1877	10.6146	9.54058	9.96609	10.07	9.89104	10.2781	10.4469	10.1012	10.0136	9.96791	9.87024	10.195	10.2703	10.3359
MFN2	5.99736	6.29568	6.25408	5.59439	6.14999	6.02489	5.99535	6.08272	6.27471	6.06484	5.87045	6.20861	5.62903	5.41685	6.54035	5.9503	5.38805	6.3216	6.29059	6.39985	5.92093	6.24117	6.46953	6.15699	6.78176	6.9048	5.91643	6.49715	5.9747	6.88617	6.33862	6.46432	6.01444	6.72559	6.33304	5.72693	6.23212	6.15289	6.31632	6.91849	5.7896	6.58155	6.40323	5.93073	5.4316	6.38808	6.55355	5.6944	6.76842
MGST3	9.13904	8.86022	8.99947	8.02947	9.04657	8.51252	8.58868	8.83643	8.49437	8.64816	9.03846	8.71987	8.74078	8.54754	7.9503	8.26878	8.79746	8.05094	8.3206	7.99437	7.73011	8.04503	6.34197	8.3169	6.76391	7.28606	8.74573	6.24957	9.34899	7.8211	7.3257	7.64606	6.7555	6.45041	7.87956	8.19744	5.91215	6.89725	7.33647	5.94669	7.7883	6.93305	7.48039	7.26524	7.54018	7.62769	6.22341	7.44795	6.37837
MRPL11	6.68072	6.95998	7.03444	6.60223	7.25306	7.11904	6.55277	6.87092	7.27269	7.09473	7.20967	6.97666	6.72178	6.71197	6.50467	6.87588	6.82802	6.83153	6.92299	6.91267	6.73345	7.10004	6.10885	6.91797	5.69757	6.3795	6.82633	5.11853	5.64135	6.38286	6.37837	6.01253	5.76888	5.57979	5.61082	6.23142	4.68731	5.29197	5.05819	5.2484	5.01737	5.79298	5.53465	5.34082	5.72581	4.73529	5.65868	5.66821	5.47939
MRPL15	7.103	7.35537	7.29706	6.93719	7.15926	7.13591	7.37532	7.32513	7.49187	7.43226	7.45337	7.53911	6.98408	7.20059	7.21143	7.11958	7.11206	7.46467	6.83065	6.83237	6.89819	7.05358	6.29134	7.10707	6.17466	6.21601	7.01417	6.023	6.77617	7.26331	6.6546	6.93353	8.01772	7.95734	7.84794	6.58605	6.82257	7.47011	7.4099	7.42676	7.48262	7.86326	7.42628	7.11858	7.24715	7.17375	7.44896	7.93209	7.66917
MRPL34	7.53795	7.5837	7.99753	8.07795	7.7144	7.34914	7.47124	7.48317	7.71489	7.58105	7.54182	7.51599	7.57876	7.40331	7.37633	7.21276	7.56396	7.26045	7.30277	7.06131	7.07696	7.38998	6.27584	7.32216	5.97693	6.80471	7.49579	6.07784	7.30277	7.18142	7.10917	7.10853	4.90907	5.25209	5.26919	5.50402	4.90257	4.64598	5.2001	5.46035	5.66909	5.38587	5.06442	4.57878	4.50539	5.21539	5.36748	4.63476	5.38037
MRPL35	6.56717	7.03595	7.21809	6.78087	6.56486	6.83575	7.103	7.05405	6.80422	6.99266	6.89899	6.88128	6.44123	6.78955	6.85853	6.76805	6.90804	6.77129	6.61394	6.35458	6.29838	6.779	5.73198	6.65538	5.57552	5.61548	7.15966	6.1839	7.12791	7.07796	6.86654	6.92386	6.82755	6.30748	6.10247	6.23177	5.63353	6.09538	6.44041	6.43415	5.44591	6.50227	6.00641	6.26104	6.43652	5.99304	6.64653	6.59709	6.62166
MRPS11	6.92658	7.01302	7.20786	7.06489	7.02715	6.89286	6.93247	6.8394	6.651	6.6346	6.71078	6.69941	6.88952	6.91369	6.97363	6.75053	6.88832	6.58031	7.02488	6.80971	6.42875	6.72559	5.74695	6.80281	5.54988	6.49305	6.81355	5.58131	6.33059	6.7665	7.08529	6.59792	7.07426	6.70363	7.02845	6.80733	5.93979	7.0516	6.8907	7.07304	6.8006	7.01302	6.61436	6.29906	6.46358	6.43652	6.89427	6.60904	6.68072
MRPS12	8.90704	9.1092	9.02845	8.84689	9.05378	8.79265	8.97106	9.13904	8.94143	8.90808	8.84054	8.77895	8.46096	8.6543	8.71559	8.67772	8.53992	8.42412	8.70152	8.53189	8.27447	8.60132	7.12546	8.55976	6.9385	7.89184	8.59668	7.04704	8.23996	8.08069	8.12347	8.04945	8.99838	8.58868	8.71484	7.69364	6.70456	8.52699	8.57946	8.87173	8.09427	9.1264	8.2611	7.77332	8.12691	7.56333	8.67201	8.72488	8.27207
MRPS15	7.44795	7.50224	7.31861	7.48085	7.47759	7.61587	7.53613	7.48653	7.54734	7.33824	7.50078	7.21722	7.1291	6.91462	6.71931	6.95544	7.23944	6.93114	6.97583	7.16438	6.766	7.08908	6.29906	6.99756	6.28872	7.37057	6.79231	5.84521	6.59979	6.70795	6.52338	6.98311	6.56646	6.49181	6.5043	7.33068	5.53407	6.19774	6.30688	6.56824	6.18493	6.56168	6.22219	6.09133	5.69918	5.32917	6.44652	6.14041	6.00505
MRPS22	8.03622	8.03319	8.38641	8.1609	8.17058	8.08407	8.37622	8.0523	7.91115	7.95365	8.1623	8.3206	8.15202	7.9423	8.08881	8.00021	8.05557	8.11305	7.99285	7.94103	8.21182	7.85854	7.54129	7.98006	7.73604	7.97739	8.04373	7.00618	7.78107	7.73491	7.88981	7.91883	8.27912	8.30836	8.36153	8.04023	7.51743	8.19167	8.24328	7.89184	7.91697	8.39926	8.20777	8.1643	8.11234	7.65576	8.23654	8.15697	8.00977
MRPS30	7.23463	7.22536	6.98853	7.0682	7.0214	7.1873	7.65151	7.43354	7.20313	7.03742	7.40173	7.31356	6.99756	7.54129	7.29345	7.4077	6.85062	7.45049	7.07304	7.04252	7.00757	6.97845	6.29568	7.06581	6.26943	6.72438	7.12173	6.54151	6.44204	6.45701	6.75176	6.74767	6.59191	6.81313	6.89286	6.03784	6.51447	6.28377	6.38164	6.32682	6.06804	6.78512	6.68107	6.40453	6.33137	6.0466	6.20664	6.33409	6.53935
MTRF1	4.9889	5.09814	4.79962	4.92803	5.09398	4.7287	5.1757	5.17142	4.99897	4.75798	4.8862	4.99825	4.88701	5.2484	4.89789	5.17594	4.92575	5.11058	4.78273	4.71864	4.72017	4.64707	4.82182	5.11171	5.23176	4.45412	4.95732	4.97565	5.69002	4.99484	4.98721	4.82537	4.16988	4.49134	4.35022	4.17974	4.64024	4.25921	4.33717	4.43439	4.54477	4.72835	4.41784	4.12078	4.30397	4.2503	4.36396	4.26677	4.89776
MTRR	6.43132	6.49592	6.91312	6.36975	6.03784	6.56561	7.18275	7.08579	7.20427	6.98645	7.45905	7.17952	7.23405	7.05634	6.01515	6.57563	7.25846	6.67819	6.79321	6.44652	6.58415	6.25956	6.43689	6.39133	7.33324	7.12023	6.93756	6.95501	7.04302	7.44423	7.50224	6.33675	7.45637	7.19311	7.0516	6.37354	6.97755	6.52293	7.02096	7.08764	6.30748	7.17809	7.26481	6.89156	7.08952	6.16481	6.56093	7.21276	6.50962
MTX2	6.24177	6.62782	6.5181	6.31486	6.16653	6.52293	6.55659	6.51407	6.62908	6.57563	6.52453	6.679	6.6798	6.48845	6.47904	6.61394	6.7724	6.9807	6.29605	6.50119	6.25126	6.48996	6.31486	6.29238	6.17256	5.97008	6.32497	6.31189	6.80692	6.82673	6.66764	6.62041	5.75945	5.71089	5.53903	4.98721	5.19623	5.71583	5.21212	5.85102	5.26691	5.69192	5.56346	5.35449	5.38461	4.89061	5.8271	5.43381	6.25617
NDUFA1	10.5123	10.7855	10.8814	10.7172	10.8459	10.9498	10.7492	10.9189	10.379	10.8351	10.7786	10.8912	10.2519	10.2017	9.82315	10.5189	10.6294	9.70305	10.4233	10.3693	10.1409	10.5653	8.73456	10.8134	9.7743	10.2035	10.4189	9.41603	10.2328	10.7206	9.91943	10.6168	10.3067	9.37029	10.1599	10.3672	8.32884	10.207	10.1986	9.09315	10.11	10.0684	9.94959	9.8852	10.4469	9.88847	10.4252	10.3514	10.2743
NDUFA2	9.40292	9.44386	9.40081	9.36021	9.58312	9.39472	9.40529	9.4019	9.26128	9.46612	9.32416	9.22239	9.11654	9.17055	8.80309	9.42094	9.32416	8.65614	8.89119	9.04859	8.81225	9.23526	7.35751	9.34787	7.90097	9.08151	9.30568	7.56879	8.8179	9.08151	8.85532	9.35781	8.32807	7.90371	8.41566	9.26865	7.15308	8.44463	8.46664	8.36883	8.42728	8.25962	7.91326	8.22038	8.43911	8.13476	8.73201	8.20647	8.62028
NDUFA3	8.96048	9.23214	9.32876	8.95845	9.48002	9.29677	9.52264	9.11222	9.04242	9.29793	9.35253	8.98732	8.60299	8.29031	7.84392	9.04347	8.94956	7.71141	8.33403	8.64816	8.30162	8.7267	6.86525	9.58167	6.97583	8.39335	8.74159	7.15879	7.77463	8.74355	7.58001	9.13664	7.23991	6.19524	7.67153	8.68476	5.2902	6.84402	7.29658	7.25892	7.22	7.05495	6.75794	6.48574	6.7268	6.6865	7.31254	6.92386	7.65504
NDUFA4	10.4733	10.577	10.534	10.4132	10.5613	10.5894	10.6767	10.6228	10.4911	10.4716	10.4886	10.6451	10.3027	9.92257	9.63126	10.3693	10.3067	10.07	9.89244	9.95767	9.68338	9.98336	8.53329	10.2178	9.15153	9.94834	10.1227	9.31912	10.3634	10.2105	10.0858	10.7249	9.81916	9.31147	9.93302	10.1823	9.02123	9.48415	9.75764	9.33612	9.7882	9.8837	9.78105	9.43599	9.71704	9.37029	9.5567	9.56226	9.95627
NDUFA5	4.48034	4.44266	4.35733	4.38041	4.57558	4.30311	4.35446	4.46152	4.49979	4.28939	4.4329	4.6633	4.64477	4.67049	4.25931	4.61232	4.46102	4.60653	4.3438	4.30167	4.51924	4.53983	4.39208	4.61457	4.29644	4.5253	4.30234	4.35452	4.34873	4.37295	4.388	4.48819	4.15352	4.52206	4.32713	4.23294	4.29707	4.24429	4.27493	4.3048	4.18224	4.16057	4.51545	4.37176	4.4962	4.32125	4.67356	4.39332	4.28007
NDUFA6	7.57935	7.26946	7.53153	7.30629	7.92268	7.24467	7.29507	7.25588	7.06277	7.14889	7.18578	7.24946	7.37983	6.78468	6.99432	7.03154	7.83283	7.22796	7.31765	6.68887	7.21623	6.92125	6.35493	6.95501	6.23177	7.63858	7.34354	6.57225	6.6738	7.11904	7.19311	7.01135	6.70836	6.35943	6.78206	6.48845	5.93041	6.60566	6.55629	6.78046	6.38607	6.65383	6.23409	6.4153	6.00119	5.96785	6.43624	6.8003	6.27437
NDUFA7	6.41694	6.4384	6.99589	6.66165	6.81273	6.60996	6.53935	6.73032	6.31733	6.60711	6.66888	6.48086	6.52664	6.02115	5.6796	6.349	6.51077	5.95574	6.41997	6.21425	6.12884	6.38568	5.01444	6.58415	5.48598	6.25516	6.19956	5.11193	5.58778	6.62285	6.02225	6.45469	6.02189	5.22559	6.36257	6.87216	5.03742	6.11153	6.15289	5.94882	6.19139	5.84393	5.74514	5.49076	5.86608	5.77074	5.75967	5.98101	5.83404
NDUFA8	8.42787	8.60387	8.60299	8.35668	8.50891	8.40034	8.20235	8.53816	8.4204	8.39582	8.18191	8.11921	8.33032	8.44143	8.28921	8.17141	8.22914	8.13322	8.03835	8.18191	7.72949	8.28495	6.65946	8.32364	7.29706	6.9362	8.24692	6.9362	7.89542	8.10814	8.07862	8.10881	7.38939	6.90893	7.48539	7.25638	5.59764	7.58001	7.22338	6.97066	7.12585	7.7883	7.41043	7.01193	6.81647	6.76555	7.76482	7.47124	7.80289
NDUFA9	7.03995	7.07345	7.19171	7.13264	7.49579	7.13048	6.98164	7.39598	6.91225	6.68726	7.02796	6.88617	6.72065	6.77091	6.91996	6.83575	6.82092	6.86844	7.12266	6.77207	7.01417	7.11584	6.8907	6.59947	6.78389	7.12459	6.80151	6.39651	7.1388	7.03595	7.30431	6.31906	6.51039	5.9792	5.98983	6.8169	6.10778	6.55706	6.09505	6.48086	5.76826	6.27615	6.07051	5.83731	5.9085	6.69703	6.30649	5.97889	6.18924
NDUFAB1	9.48002	9.48002	9.17504	9.10571	9.30568	9.45578	9.43068	9.62281	9.82054	9.57462	9.62117	9.60721	9.22442	9.15363	8.75983	9.28985	8.97845	9.09862	8.91968	8.84689	8.5604	8.85223	7.62443	9.08247	7.61002	8.70854	8.80877	7.77281	8.71559	8.70509	8.45848	9.28664	9.55794	8.82056	8.67423	8.68561	8.33992	8.90604	8.87447	9.09755	8.74252	9.30429	8.80207	8.59177	8.6355	8.38492	9.30568	9.19699	9.23124
NDUFB1	4.26361	4.50588	4.40052	4.21078	4.27126	4.31193	4.51369	4.21327	4.47207	4.64777	4.39966	4.24245	4.27702	4.29483	4.37468	4.40576	4.2557	4.32676	4.23668	4.28145	4.20797	4.3288	4.18774	4.55492	4.40587	4.28253	4.5794	4.56794	4.30169	4.47278	4.38939	4.21118	4.21949	4.25473	4.35845	4.14596	4.29433	4.26048	4.22654	4.41125	4.27843	4.38859	4.1581	4.27839	4.34295	4.18938	4.30329	4.34224	4.51606
NDUFB2	9.97431	10.0998	9.92095	10.1738	10.1622	10.0768	10.0668	10.2226	10.0045	10.0365	9.97708	9.88097	9.52264	9.57777	9.25443	9.57343	9.83859	9.31017	9.95918	9.64246	9.44141	9.89104	8.31771	9.95767	8.43837	9.64617	9.71294	8.61764	9.97858	9.50859	8.46392	9.50457	10.7096	9.96791	10.7684	10.4098	9.12892	10.5595	10.6596	10.3479	10.5489	10.3479	10.3672	10.0212	10.4098	9.89592	10.5381	10.1929	10.5189
NDUFB3	9.3877	9.35253	9.41025	9.35675	9.29361	9.35253	9.54478	9.27657	9.44386	9.57343	9.4347	9.5296	9.32167	9.15702	8.73456	9.52856	9.64617	9.26865	9.32636	9.26968	8.99332	9.40529	7.92149	9.7071	8.61143	9.04045	9.28007	8.57873	9.57462	9.90645	9.71875	9.85349	8.95655	8.81296	8.93512	9.15153	7.97801	8.85303	8.63802	8.47922	8.83548	8.90808	8.77163	8.67015	9.03528	8.77536	9.26331	9.1092	9.16244
NDUFB5	10.0401	10.1775	10.5854	10.3088	10.3459	10.3261	10.2821	10.4098	10.2226	10.3459	10.2178	10.5426	10.0122	10.1546	10.1842	10.443	10.231	10.4057	10.1029	10.1723	10.2478	10.1929	9.76365	10.3167	9.05777	9.37733	10.1115	9.27537	9.61527	10.2145	9.78988	9.99958	8.6577	8.28495	8.72754	9.50146	8.22038	8.78645	8.63146	8.47188	8.56448	8.68668	8.47362	8.41228	8.16721	8.38988	8.62896	8.2828	8.69804
NDUFB6	7.71672	7.57305	7.99624	7.60516	7.96194	7.74098	7.81977	7.84459	7.50739	7.67671	7.59712	7.30093	7.19766	7.3998	7.4993	7.74647	7.92517	7.29041	7.35653	7.42976	7.07847	7.74211	5.27509	7.79302	6.3561	6.60069	7.64222	6.16986	6.97897	7.60941	7.24562	7.66189	5.79359	5.23776	6.08567	7.38028	5.15697	6.1246	6.17359	5.28849	6.06167	5.82158	5.97693	5.98198	6.01591	6.54861	5.85824	6.02372	5.95699
NDUFB7	8.16157	8.31226	8.55976	8.26321	8.54075	8.11986	8.36153	8.3259	7.99006	8.13252	8.22388	7.99006	8.09859	8.05557	7.92205	8.07126	8.15913	7.50624	8.35994	8.01824	7.62894	8.30923	6.70574	8.25164	6.79406	7.8503	7.87835	6.642	6.99958	8.07253	7.74588	7.84794	6.10703	5.62159	6.88294	8.12566	4.89988	5.74695	6.46014	6.21772	6.47985	6.21916	6.07219	5.98138	6.14675	6.33717	6.18667	6.0645	6.13534
NDUFB8	9.87314	10.2274	10.2328	9.94834	10.207	10.0401	10.0735	10.0768	9.86748	9.88097	10.055	9.87155	9.74114	9.59368	9.69032	9.86748	9.71565	9.59793	9.83224	9.77986	9.50283	9.85961	8.32213	9.77278	8.75751	9.75036	9.75354	8.51766	9.36547	9.54058	9.54596	9.64617	8.74573	8.56448	9.02746	10.0944	7.67387	8.81383	9.04133	8.81875	9.07622	8.77536	8.69447	8.53429	8.86211	8.84285	9.01023	8.81489	8.86211
NDUFC1	6.26769	6.27656	6.21797	6.42248	6.30302	6.59873	6.72438	6.60379	6.52212	6.63928	6.60786	6.7801	6.01048	5.63063	5.56121	6.26562	6.18055	5.6341	5.79952	6.04258	5.40918	5.82158	5.1095	6.35148	4.99422	5.94572	6.03348	5.11313	5.95644	6.02717	5.74321	6.61836	6.31292	5.50402	5.99767	5.32213	4.94812	5.99767	6.30121	6.14357	5.62649	5.82742	5.64079	5.76474	5.94642	6.07682	6.01897	6.0286	5.99569
NDUFC2	4.40118	4.54636	4.51328	4.5837	4.83386	4.44388	4.2157	4.35196	4.65342	4.73653	4.61287	4.614	4.35372	4.42046	4.537	4.43548	4.54489	4.35553	4.5885	4.3537	4.30458	4.39939	4.40545	4.48555	4.31814	4.52233	4.43953	4.27651	4.28984	4.45018	4.51967	4.32354	4.76048	4.26066	4.32214	4.32183	4.37655	4.69555	4.53448	4.26203	4.47596	4.36474	4.32329	4.31916	4.71203	4.31353	4.24694	4.33459	4.22736
NDUFS1	4.76262	4.80673	4.65932	4.33561	4.78235	4.35649	4.69262	4.76375	5.03238	4.50906	4.69938	4.71864	4.85988	4.8966	4.5314	4.31974	4.33525	4.53752	4.32473	4.54721	4.62986	4.26803	4.45469	4.62149	4.49227	4.22438	4.30753	4.39071	4.95837	4.45054	4.64777	4.41744	4.24802	4.32583	4.26803	5.3378	4.84921	4.11758	4.38416	4.34591	4.32366	4.33251	4.35263	4.26003	4.48838	4.19945	4.57508	4.2118	4.19648
NDUFS2	5.33752	5.40735	5.19181	5.10842	5.17197	5.09623	5.27037	5.23776	5.40124	5.41815	5.06138	5.1757	5.15161	5.10816	4.97322	5.02939	5.16702	5.12949	5.18351	5.24588	4.98983	4.99309	4.61216	4.90766	5.1755	4.69492	4.96101	4.81797	5.00238	5.09771	5.02362	4.8684	4.61142	4.77772	4.6056	4.47096	4.79854	5.05958	4.59829	4.58197	4.56694	5.4561	4.55701	4.47617	4.53593	4.65004	4.74554	5.02318	4.95299
NDUFS3	8.95263	9.03528	9.06081	8.74481	8.94533	8.83755	9.15248	9.07041	8.96788	8.83266	8.90904	8.753	8.53011	8.80043	8.87173	8.62028	8.58628	8.59931	8.65344	8.35145	8.3675	8.53274	7.92016	8.36223	7.74588	8.73099	8.6543	7.78316	8.46825	8.61764	8.50341	8.57038	7.88368	7.50447	7.66806	7.61587	6.66252	7.64873	7.45844	8.17547	7.419	7.84096	7.43226	6.88832	7.1751	7.0739	7.65047	7.62833	7.71923
NDUFS4	8.80678	8.94851	9.0783	8.70973	8.95745	8.86118	8.93066	9.03943	8.91203	8.95158	8.92725	9.20293	8.34356	8.75136	8.52004	8.60679	8.90411	8.72825	8.50563	8.54828	8.28629	8.95049	6.97363	9.05777	7.20689	7.80422	8.72907	7.35883	7.2467	8.35826	8.59017	9.15598	8.10481	7.44377	7.67042	8.53922	6.86148	7.75833	7.8086	7.24859	7.80548	7.96587	7.69173	7.74943	7.64606	8.08069	8.10269	7.98681	8.16626
NDUFS7	8.53678	8.93248	9.10228	8.71987	8.99252	8.77986	8.98036	8.93783	8.79469	8.66949	8.87659	8.65155	8.70062	8.84585	8.87659	8.54495	8.69079	8.42966	8.94643	8.70428	8.51563	8.77895	8.08407	8.62655	7.90634	8.47436	8.62115	7.72533	7.38344	8.65344	8.32884	8.03835	6.78346	6.40523	7.03444	8.68668	5.85698	6.81186	6.94568	6.43098	7.26524	6.89156	6.6224	6.20092	6.65027	6.92299	6.67128	6.99716	6.75591
NDUFS8	9.23214	9.64504	9.55574	9.47105	9.57777	9.24755	9.44984	9.60721	9.65354	9.31017	9.58167	9.28445	9.35253	8.7817	8.84285	8.98732	9.06479	9.04045	9.2133	9.00147	8.89308	9.08948	7.88981	8.77344	7.7064	8.74664	9.03336	7.58776	9.00806	8.91119	8.95951	9.1739	7.3611	6.95455	7.26432	8.47083	6.26255	6.71559	7.07696	7.24619	7.06177	7.75122	6.87588	6.96616	6.64833	6.84023	7.44423	7.44221	7.20926
NDUFV1	7.89542	8.02547	7.66189	7.94103	8.08881	7.7883	7.84847	8.02479	8.04075	7.94359	8.00918	7.76126	7.75425	7.89817	8.05557	7.83283	7.61188	7.8503	8.40523	7.97881	7.80471	8.08805	8.26718	7.6755	7.3611	8.00152	7.74037	7.35751	7.9144	7.43124	6.9949	7.12791	6.95544	7.02796	7.54635	8.10881	6.72393	7.2778	7.33373	6.70494	7.48432	6.86247	7.28952	6.99266	6.97265	7.37532	6.83862	7.3526	6.97216
NDUFV2	8.64816	8.57634	8.58702	8.40379	8.66025	8.66191	9.08151	8.70688	8.48528	8.78083	8.78083	8.89604	8.22319	8.02264	7.99437	8.18399	8.26791	8.33777	8.00403	8.16566	7.66077	8.18981	7.48039	8.09716	7.47453	8.45159	8.30923	7.32513	7.78776	8.18249	7.94727	8.58532	9.70305	9.68613	9.92565	8.94224	8.92614	9.62433	9.80149	10.045	9.04762	9.7047	9.54478	9.83859	9.84014	9.38413	9.69198	9.42361	9.67518
NNT	6.81099	7.38701	6.69904	6.61792	6.82335	7.18142	7.00919	7.24619	7.07304	7.02096	7.00713	7.40072	6.69862	6.88993	6.45278	7.08529	6.7139	6.95368	6.6124	7.03836	7.31207	6.75306	7.21016	7.04166	6.98991	6.8501	6.31453	7.73264	6.97666	7.18048	6.64878	6.77819	4.53319	4.96511	4.56608	4.26666	5.23642	4.28007	4.13743	4.88513	4.42791	4.44997	4.74448	4.31985	4.71374	4.46806	4.38271	4.83895	4.21705
NQO2	6.65343	6.50838	6.54861	6.9067	7.75122	6.30545	5.57365	7.68883	6.58816	7.77592	7.62146	6.48759	8.14088	6.766	6.02153	6.78784	7.86922	5.9747	7.84337	8.59668	7.64677	7.60941	6.5064	6.12669	6.28018	7.09179	7.4787	7.53271	5.95166	8.73915	9.11222	8.61764	5.80011	7.52713	6.37435	7.19711	6.96487	6.11791	7.40381	5.95166	6.32682	5.90658	6.32535	7.57242	6.23476	5.90538	6.00119	7.41518	5.78179
OAT	8.19098	7.73491	8.04661	7.90311	7.87138	8.16298	7.75605	7.62146	7.28308	7.34517	7.5514	7.72365	7.94103	8.20712	7.97524	7.73812	7.61711	7.86454	7.92399	7.71016	8.13252	8.02605	7.95231	7.85997	8.18544	7.91647	7.39805	7.65504	6.34594	7.52064	8.66746	6.8903	6.73103	7.20427	7.30881	7.97935	7.01417	7.16382	7.26816	6.14188	7.49522	6.89468	7.25539	7.28704	7.60127	7.50022	6.60744	6.96888	6.72718
OGDH	6.46601	6.28057	6.13225	6.46726	6.11654	6.19421	6.0338	6.03258	6.21601	6.20065	6.1939	6.23445	5.98326	6.04021	6.37728	6.0033	6.24582	5.955	6.47262	6.24691	6.02932	6.49715	6.35076	6.22143	6.48964	7.07527	5.64573	5.9747	6.21081	6.83862	5.98354	6.513	6.47436	6.65027	6.779	6.93114	6.33675	6.83828	6.62868	7.63557	6.80692	6.52338	6.73898	6.54778	6.5798	6.63963	6.17953	6.53537	6.48528
OPA1	5.55272	5.54851	5.23063	5.47999	5.44642	5.38851	5.87386	5.85102	5.50523	5.66938	5.75744	5.54068	5.7541	5.33302	5.43183	5.35912	5.22923	5.68382	5.14117	5.09474	5.6711	5.27208	5.30069	5.20799	5.13281	5.11387	5.2001	5.47805	5.86482	5.18809	4.89634	5.11738	5.26919	5.47136	5.14581	5.47079	5.96601	5.06442	5.41897	5.56233	4.54181	5.21249	5.16528	5.49104	5.53125	5.04001	5.11348	5.06532	5.21866
OXA1L	8.20305	8.53103	8.74159	8.80309	8.58936	8.5227	8.21778	8.53329	8.11849	8.23791	8.38988	8.27278	8.21896	8.27207	8.60299	8.57714	8.69185	8.33032	8.50186	8.52924	8.79174	8.53189	7.79124	8.44916	8.18981	7.73011	8.62377	7.98346	8.39335	8.27366	8.31609	7.88299	6.90804	6.93164	6.90026	7.9078	6.64609	7.08619	6.99193	6.92526	6.76927	7.11666	6.75208	6.81355	6.94306	6.8394	7.0775	6.9934	6.9217
PDHA1	7.48869	7.50739	7.4997	7.14792	7.42177	7.46313	7.28656	7.18578	7.6709	7.54018	7.54689	7.38804	7.33122	7.52395	7.62323	7.49187	7.55084	7.20786	7.5899	7.51066	7.64153	7.66419	7.62089	7.53732	7.38939	7.51973	7.44332	7.3536	7.79479	7.31612	6.96288	7.28365	7.61485	7.10707	7.16279	7.29283	6.37875	6.97535	7.0048	6.97535	7.29658	7.42177	7.35308	7.26331	6.77051	6.92929	7.35653	7.01364	7.01364
PDHB	9.58469	9.40401	9.66228	9.5259	9.61397	9.55574	9.60433	9.71009	9.47356	9.66097	9.50732	9.73828	9.55295	9.84014	9.7047	9.76648	9.58586	9.71009	9.52424	9.43599	9.53669	9.24991	8.95158	9.31396	9.4197	8.97845	9.74899	9.24755	9.56354	9.45137	9.23619	9.36273	8.50106	7.82394	7.70005	7.95802	7.5129	8.23858	7.72116	7.56929	7.90709	8.5612	8.04439	7.90097	7.87704	7.62894	8.44224	8.14164	8.52616
PDHX	6.14107	6.0299	5.95869	5.67373	5.58722	6.12258	6.31019	6.17204	6.01048	5.97383	5.93292	6.18584	5.93041	6.00184	5.87443	6.01314	5.77205	6.11978	5.71149	5.5291	5.73528	5.73793	6.22219	5.89536	5.87896	5.36099	5.6136	6.25408	6.5829	5.8271	5.27484	5.58806	6.18287	6.16374	5.72664	4.30432	6.05982	5.35449	5.84026	5.96341	4.92968	5.4533	5.90472	5.6501	5.755	5.28744	5.70837	5.41024	5.71745
PDK4	5.89212	6.89984	6.85359	6.44898	6.05098	7.30144	6.96769	7.38344	6.98681	7.32069	6.8452	6.98592	4.62058	4.84372	5.2297	5.19803	4.75305	5.62391	5.09154	4.89673	4.96249	4.73274	4.95907	5.33966	4.78069	5.46133	5.28807	6.21211	10.7188	4.78416	4.35306	4.80563	4.35109	4.65451	4.98688	4.29281	5.25807	4.84046	4.90257	5.16967	4.36253	4.7131	4.55343	4.91066	4.23964	4.18698	4.29735	4.56734	4.66896
PHB2	7.71141	7.78708	7.774	8.01656	8.06412	7.8503	7.40719	7.84901	7.80471	7.68066	7.74037	7.48039	7.96525	7.73192	7.52339	7.69792	7.73072	8.06035	7.9158	7.91517	7.7434	8.07126	7.30431	7.73812	7.44647	7.73604	7.65622	7.04398	7.3496	7.60809	7.52444	7.85712	6.98504	7.37573	6.74767	7.55025	6.25336	6.85719	6.72469	7.34517	6.53537	7.0048	6.67609	6.5498	6.64609	6.45774	6.99193	7.02582	7.02619
PHYH	7.15775	6.17819	6.9345	7.51239	6.86337	6.92706	6.78426	7.181	6.84654	7.17643	6.8496	7.22338	6.81733	6.31189	6.5442	6.85359	7.02889	6.8977	6.38013	6.61517	6.46358	5.98728	6.36886	6.7139	5.60511	6.24769	6.6346	5.76538	8.18191	5.4316	5.41054	5.72533	5.47887	5.13984	5.64024	6.85309	5.3029	5.13304	5.51984	4.69262	5.88552	4.98949	5.47058	4.46273	4.37803	4.36921	4.43145	5.18568	4.90721
PMPCA	6.33939	6.17141	6.42626	6.36328	6.67692	6.23248	5.89114	6.21316	6.53935	6.35713	5.85008	6.03717	6.32911	6.32008	6.43722	6.28986	6.48431	6.5498	6.20764	6.56023	6.4708	6.51447	6.75794	6.23715	6.86654	6.92125	6.40194	6.72348	6.78784	6.28229	5.82993	6.08471	6.8237	6.86746	6.71027	6.47824	6.66926	6.74374	6.49105	7.10048	6.66463	6.96888	6.47293	6.3265	6.28481	5.75618	6.63424	6.65383	6.23142
POLR2F	8.84784	8.88839	9.10096	8.58868	9.09755	8.85223	8.88652	8.77241	8.8106	8.97106	8.66025	8.57217	8.42571	8.60387	8.27278	8.4148	8.68668	7.92149	8.51163	8.28854	7.8186	8.37129	6.8934	8.57714	7.0048	8.11849	8.38988	6.7294	7.91883	8.0344	8.20559	8.32213	8.35303	7.76859	8.12858	8.13396	6.83575	8.34285	8.21416	7.98128	7.8593	8.36354	7.98128	7.66917	7.84847	7.50447	8.38331	8.13103	8.2768
POR	5.90939	6.01515	5.98416	6.34777	6.19359	6.26836	5.78003	6.03162	6.07843	5.97246	5.66435	5.55962	6.14389	6.18287	6.36396	5.93137	6.30089	5.62677	6.87637	6.35676	5.94512	6.43762	6.34559	6.01969	6.73224	6.88912	6.04577	5.98537	6.59678	6.39864	7.02488	6.01591	6.73972	7.92572	8.34117	7.96835	7.5771	7.74943	7.86922	6.9222	7.77535	6.96616	7.69666	7.04123	7.46748	6.97666	7.56276	7.70242	7.70242
PRDX3	9.54878	9.45137	9.34011	9.49677	9.44984	9.71565	9.68763	9.44386	9.12532	9.20832	9.2677	9.69914	9.25327	9.34513	9.38183	9.39849	9.62984	9.6976	9.1614	9.24651	9.88097	9.29361	8.7337	9.58469	9.40529	7.93412	9.52264	9.4399	10.1442	8.86605	10.0927	9.04347	8.06496	8.11986	7.78423	8.61865	7.97329	8.10269	8.06274	6.5877	8.15154	8.29867	7.88063	8.08933	7.96251	7.84794	8.36438	8.04736	8.69712
RETSAT	5.19137	5.22076	5.09438	5.65131	5.2952	5.30119	5.0146	5.17359	5.02479	5.26216	5.10062	4.98802	4.99454	5.42185	5.47218	5.05311	5.3697	4.93746	5.34563	5.0064	5.12532	4.9464	5.51588	5.47912	5.24796	5.23952	5.04783	5.15522	5.4239	5.39752	5.0682	4.78041	4.37657	4.86269	4.24576	5.32563	4.80536	4.2399	4.23322	4.30239	4.28641	4.42029	4.56988	4.25344	4.21753	4.20965	4.31774	4.44833	4.40819
RHOT1	8.94643	8.92614	9.10683	8.83015	8.68194	8.96482	8.86499	8.60299	8.93066	8.59576	8.76423	8.54828	8.92357	9.22122	8.99252	9.05589	8.93512	8.69624	8.90904	8.90808	9.05881	9.07541	8.95745	8.96708	9.42361	9.00906	8.66456	9.33464	9.50592	9.25795	9.07713	8.90411	5.89563	5.91491	5.93885	6.47262	6.2516	6.10315	5.82537	5.93585	5.78865	6.03133	6.10562	6.53035	6.13162	6.49068	6.06904	6.11866	6.16117
RHOT2	6.75968	6.6026	6.50677	6.8781	6.77655	6.51039	6.43588	6.7355	6.5498	6.25479	6.52212	6.07462	6.56248	6.5731	6.8169	6.75306	6.88787	6.4243	6.98408	6.63268	6.64399	6.82802	7.51452	6.34835	7.23319	7.48653	6.30508	6.78685	6.95501	6.5798	6.32942	6.34959	6.582	7.13635	6.61159	6.66288	6.72065	6.78389	6.61394	6.59873	6.5277	6.43762	6.44504	6.66584	6.33447	6.27727	6.37728	6.5498	6.3795
SDHA	6.9635	6.61881	6.85309	7.2778	7.16533	6.70207	6.70168	6.99589	6.78176	6.92873	6.79231	6.71027	6.79155	6.82715	7.08299	6.79406	6.75513	6.81144	7.00051	6.83358	6.8328	6.90533	6.81576	6.64997	7.02845	7.14015	6.88874	7.12173	7.36712	6.82484	6.78288	6.6954	6.19175	6.29906	6.11218	5.75586	6.12953	6.12744	6.21425	6.66417	5.99441	6.02832	6.17747	6.19325	5.73528	6.07051	6.21772	5.72504	6.29013
SDHB	9.68338	9.82054	10.0979	9.99642	9.83384	9.65673	9.8837	9.78253	9.46325	9.33739	9.38533	9.49547	9.7837	9.98166	9.77705	9.66097	9.74602	9.52138	9.51828	9.75354	9.87314	9.69032	8.92071	9.76494	8.98172	9.44256	9.96256	8.73099	9.59121	9.71704	10.0382	9.38183	9.24873	9.09048	9.34241	9.94201	8.41961	9.21721	9.25327	8.94143	9.36547	9.24991	9.23719	9.09522	9.18761	9.02232	9.34241	9.0845	9.18659
SDHC	7.79238	7.79536	7.73381	7.9275	7.78776	7.77592	7.64533	7.63858	7.22103	7.5899	7.51743	7.48215	7.76065	7.44999	7.61359	7.69726	7.91326	7.39598	8.35145	7.79182	7.90634	8.10546	7.35653	7.8111	7.42734	7.29345	7.66077	7.0516	8.02751	7.75898	8.53329	7.14535	7.62207	6.90804	7.8874	8.30923	6.90611	7.61587	7.91939	7.21072	7.63385	7.37159	7.36513	7.7893	7.43794	7.41146	7.67387	7.55025	7.70749
SDHD	8.51163	8.61314	8.84874	8.2828	8.55006	8.81225	8.77714	8.4675	8.4148	8.54674	8.76956	8.90904	8.4924	8.79845	8.23044	8.62655	8.4219	8.68561	7.73549	8.34846	8.45755	8.29947	7.60618	8.34739	7.88125	7.64533	8.47922	7.79238	8.0523	8.15154	7.91767	7.96391	8.12691	8.06933	8.27759	7.92149	8.27366	7.92456	8.1832	7.12585	8.03565	8.16021	8.1636	7.71547	7.7434	7.82715	7.88425	8.00809	8.05893
SLC25A11	5.43207	5.33631	5.52581	5.56062	5.6479	5.56233	5.15677	5.41345	5.57089	5.28697	5.52391	5.52745	5.37822	5.70329	5.50523	5.53605	5.40947	5.46546	5.36264	5.59499	5.38296	5.45632	5.07178	5.26494	5.41815	5.47245	5.60058	4.99552	5.46425	5.48256	5.38783	5.24819	4.89747	5.18612	4.98654	4.8856	4.94574	5.32052	4.47563	5.16766	4.61271	5.22698	4.78593	4.40639	4.60142	4.51102	5.27208	5.3815	5.39426
SLC25A12	5.08543	4.92281	5.06842	5.00928	5.18046	5.06963	5.33154	4.98127	4.93573	5.17046	5.47329	5.20954	5.1828	4.79466	4.85876	4.88142	4.66147	5.11528	4.53489	4.97359	4.96352	5.00407	5.24034	5.00999	5.13304	5.38037	4.72332	5.01202	4.73874	4.9867	4.4573	4.74589	4.45186	5.3935	4.56714	4.31754	5.36829	4.39807	4.69576	5.09356	4.38565	4.70129	4.37496	5.07642	5.19918	4.91909	4.42058	4.45078	4.32555
SLC25A20	7.08995	6.67819	6.87395	6.92251	7.0594	6.9963	7.05495	6.53499	7.42628	7.15269	7.16892	7.04212	7.60722	7.57876	7.18628	7.70242	7.39709	7.60765	7.27101	7.80234	7.7108	7.6709	7.40719	8.04805	7.85414	8.10685	7.51391	7.47553	7.14067	7.63678	6.97626	7.84727	7.81977	7.81373	7.55202	7.82329	7.9044	7.83168	7.64409	8.00738	8.08473	7.84901	7.951	8.50186	8.14498	8.196	7.87055	7.96525	8.12504
SLC25A3	10.568	10.8208	10.7569	10.9575	10.8185	10.6427	10.2907	10.934	10.5508	10.577	10.4774	10.4964	10.6099	10.7074	10.7399	10.5613	10.5554	10.7492	10.7008	10.577	10.7122	10.5875	10.7881	10.4335	10.8931	10.8814	10.8834	10.6685	10.1425	11.077	10.9364	10.4658	10.269	10.0195	10.5102	10.7514	9.9878	10.4279	10.2436	9.69032	10.2703	10.8072	10.2638	10.1318	10.3261	9.84303	10.3915	10.1895	10.3498
SLC25A4	4.48537	4.36446	4.21731	4.41119	4.27175	4.5411	4.28794	4.29502	4.27917	4.31465	4.29971	4.53536	4.35768	4.28673	4.33477	4.24641	4.31261	4.56277	4.33165	4.22973	4.29729	4.42584	4.35321	4.30384	4.25243	4.33905	4.40018	4.60157	4.21585	4.2697	4.42191	4.46434	4.45555	4.30553	4.24403	4.28197	4.67521	4.19641	4.45211	4.28261	4.47316	4.34613	4.3418	4.26694	4.26013	4.35389	4.67434	4.57969	4.36332
SLC25A5	11.7813	11.7656	11.9064	11.8572	12.0199	11.8992	11.5219	11.9552	11.8686	12.0398	11.8992	11.9757	11.6124	11.6418	11.6044	11.5542	11.531	11.685	11.5028	11.6381	11.6472	11.6216	11.4799	11.5864	11.3143	11.3726	11.8104	11.4799	11.5951	11.4374	11.682	11.4316	11.3029	11.3477	11.0567	11.3	10.5259	11.0949	11.2264	10.9712	10.9656	11.3196	11.0513	10.8912	11.0513	10.6294	11.3477	10.9597	11.3168
SLC25A6	9.97065	10.4754	10.3672	10.6451	10.7278	10.2928	9.927	10.3748	10.7074	10.1966	10.5468	10.4252	10.1029	10.443	10.3222	10.1966	10.1707	10.6006	10.3958	10.2035	9.2133	10.3129	10.0382	10.2241	9.8075	10.2821	10.1409	9.91806	8.39054	9.75764	9.59121	10.0301	9.30568	9.24516	9.45238	10.355	8.77344	9.28664	9.43599	9.52735	9.42462	9.22239	9.18058	8.74159	8.93614	9.12532	8.9743	8.8893	8.97759
SUCLA2	6.22311	6.46915	6.19047	6.30413	6.16442	6.55795	6.14719	6.47184	6.41806	6.25761	6.15585	6.55588	6.17819	6.5829	6.16117	6.59472	6.39695	6.7798	6.07219	6.12529	6.45317	6.42135	6.4203	6.46257	6.41954	5.71583	6.15871	6.59152	7.15181	6.27239	6.17565	6.22014	5.89471	5.79924	5.40374	5.10544	5.8951	5.4117	5.75134	5.73676	5.24312	5.76951	5.72186	5.63235	5.78684	5.37527	5.83078	5.82342	6.12297
SUCLG1	8.65614	8.66551	8.82056	8.07525	8.72404	8.59508	8.27447	8.46392	8.6543	8.46908	8.47436	8.49437	8.45664	8.61223	8.28783	8.11573	8.25887	8.14021	8.30747	8.36223	8.33695	8.38331	7.45796	8.33262	7.70694	7.87899	8.19876	7.07426	7.59101	8.52699	8.73003	8.15202	7.17906	6.45743	6.76469	7.20832	5.98852	6.98803	6.96128	6.81232	6.92658	7.37057	6.97626	7.05668	6.80849	6.75208	7.23319	7.00958	6.9512
SUPV3L1	5.26786	5.16748	5.58664	5.25558	5.51338	5.02921	4.86669	5.10525	4.91891	4.98911	5.06005	4.94655	5.13046	4.92021	5.14803	5.17869	4.79211	5.24633	5.3269	5.12532	5.36724	5.27183	5.16439	5.15094	4.98498	5.73329	5.18504	5.0616	5.0146	5.30525	4.92299	4.82622	5.38193	5.37994	5.64905	5.28399	4.75122	5.6593	5.30919	5.89898	4.91687	5.58859	5.08935	4.68895	4.59303	4.79691	5.48256	5.08414	5.33349
SURF1	7.26156	7.01996	7.33431	6.90611	7.01523	6.92429	6.74767	7.10753	6.73593	6.74884	6.87999	6.87216	6.97986	6.98029	7.04083	6.71891	6.83014	6.65306	7.01252	7.04782	7.32123	6.91508	6.03224	6.92929	5.61865	6.57646	6.60149	5.83166	6.08696	6.72638	6.15505	7.12963	6.04771	5.89599	6.03055	6.55091	5.03431	6.39325	5.78432	6.08997	5.54697	5.68905	5.52479	5.17359	5.702	5.52267	5.82342	5.62002	5.67344
TCIRG1	9.04859	9.2656	9.2048	9.12892	8.99332	8.6926	8.90411	8.99158	9.11547	8.99443	8.97005	8.58279	8.99718	8.58113	9.40292	8.80395	8.61958	8.61223	9.65354	8.82621	8.91203	9.35489	10.4886	8.57126	9.60293	10.269	8.53922	9.11015	10.4947	9.71171	8.89788	8.77241	8.15416	8.77069	8.69538	9.07245	8.73456	8.20712	8.55154	9.15598	8.64911	8.54908	8.25323	8.20777	8.4182	8.25164	8.15416	8.44463	8.32884
TIMM10	5.96033	6.34742	5.71059	6.13062	6.0523	6.3795	5.36918	6.04325	6.02932	5.96444	5.98852	5.94448	5.69821	5.80443	5.21779	5.25022	5.34152	5.75221	5.32894	4.92887	4.80456	5.18659	4.55845	5.17298	4.24782	4.99732	6.13098	5.10987	5.45179	5.60058	5.88861	5.68937	7.56102	6.95501	6.49592	6.31765	7.4617	7.76636	7.17078	7.10853	6.78134	7.33373	7.29563	6.56168	6.31948	7.0516	6.41806	6.33675	6.6826
TIMM17A	4.27855	4.4079	4.30244	4.42572	4.48787	4.29912	4.32664	4.42668	4.43591	4.30052	4.34866	4.62596	4.29478	4.42913	4.6602	4.37435	4.46199	4.44986	4.27865	4.24944	4.17948	4.49988	4.24826	4.28378	4.52005	4.17718	4.19596	4.28394	4.42951	4.31574	4.21788	4.44644	4.8811	4.53723	4.47108	4.28783	4.33733	4.87277	4.60788	4.30879	4.20768	4.40752	4.4317	4.21596	5.10146	4.34838	4.60591	4.66826	4.81099
TIMM8B	5.42684	5.52934	5.48924	5.38935	5.6614	5.63296	4.86431	5.44885	5.69696	5.48598	5.72721	5.56781	5.22775	5.24055	4.91238	5.69853	5.61913	5.15639	5.47701	5.367	4.86256	5.40496	4.73365	5.5016	4.89309	5.42615	5.42091	4.80631	5.1783	5.6944	5.16766	5.44298	6.27395	5.31509	5.65961	6.04021	4.64812	6.09436	5.81903	5.77311	6.23509	6.20551	5.13589	5.66497	6.03293	5.31042	6.27946	5.89685	5.89417
TIMM9	6.11866	6.46683	6.80504	6.20133	6.41193	6.70363	6.85141	6.76262	6.67061	6.78685	6.89819	6.91178	6.13225	5.91104	6.41842	6.31696	6.44393	6.18539	6.33023	6.10353	6.07811	6.50188	5.66224	6.38411	4.93503	5.76132	6.29511	5.41148	5.34279	5.67262	5.58004	6.17598	6.47141	6.40124	5.64933	5.75744	4.96886	5.42166	6.09133	6.18948	5.45507	6.12884	5.60483	5.56808	5.9069	5.55295	5.57704	5.70081	5.34178
TOMM22	7.84029	7.60008	7.94785	7.74878	7.92456	7.58828	7.68498	7.78423	7.30576	7.46626	7.56565	7.49187	7.63186	7.52713	7.65622	7.76065	7.77592	7.86869	7.59604	7.84584	7.94035	7.71141	6.89819	7.64352	6.66368	7.41295	7.58545	6.44652	6.53608	7.37268	7.09395	7.35448	7.7064	7.29507	7.1633	7.36915	6.07488	7.52395	7.15098	7.62443	7.10004	7.63125	6.64833	6.79321	6.51407	6.71738	7.72116	7.40072	7.45696
UQCRB	7.7893	7.55713	7.60127	7.49019	7.53655	7.64472	7.37432	7.45796	7.41351	7.51692	7.72306	7.74523	7.7482	7.61816	7.15824	7.75833	7.95365	7.09842	7.32173	7.61927	7.44006	7.68663	5.72644	7.93788	6.52501	6.94353	7.28952	5.80206	7.6721	7.52662	7.34404	7.65576	7.11032	6.71078	7.2304	7.69899	5.71989	7.11805	6.9635	5.98728	7.50848	7.11622	7.11491	7.26902	7.21276	7.16975	7.7283	7.41146	7.67153
UQCRC1	8.29947	8.36069	8.27982	8.31536	8.38988	8.36656	8.31295	8.35456	8.09273	8.1584	8.34523	8.30676	8.18981	8.12126	8.10057	7.99437	7.79302	7.86068	8.20013	8.24257	8.09074	8.1623	7.93849	7.65151	7.94418	8.18612	7.86454	7.38028	8.21634	8.10881	7.90909	7.66077	7.32908	7.66859	7.61188	8.12931	7.57367	7.75425	7.70851	8.11305	7.26711	7.55774	7.43577	7.36969	7.0066	7.19405	7.49699	7.35838	7.59952
UQCRC2	7.76806	8.03396	7.82586	8.08805	8.06933	8.22388	8.18036	8.23996	8.31226	8.19098	8.25164	8.42108	8.13745	7.78369	7.87527	8.12057	7.98895	8.01445	7.98408	8.04661	8.03193	8.15154	7.72365	7.97881	7.94855	7.76065	7.72178	8.01445	7.83834	7.83419	7.51339	7.97589	7.07243	7.33273	7.11407	7.39916	7.02668	6.71242	6.71738	6.88832	6.81273	7.4094	6.90931	7.03444	7.05634	6.99108	7.35448	7.12459	6.99668
UQCRFS1	10.3829	10.1281	10.2743	10.3572	10.2414	10.1227	10.1895	10.1842	9.99305	9.94636	10.398	10.0796	10.2398	10.4911	10.3829	10.1581	10.0401	10.3167	10.2838	10.3067	10.3088	10.4019	9.75619	9.94032	9.63279	9.85504	10.195	9.5296	9.99642	10.286	10.5084	10.0635	10.28	10.1246	10.3693	9.93302	9.51828	10.4549	10.3106	10.0635	9.94834	10.3498	10.231	10.231	10.1147	10.1823	10.2035	10.2257	10.0911
UQCRH	10.8351	11.1347	11.1272	11.0192	11.1375	11.1058	11.0161	11.1347	10.9553	11.0331	10.9529	10.9113	10.8952	10.8511	10.7492	10.9553	11.1003	10.7684	10.9626	11.0307	10.9683	10.9765	9.46325	11.1717	9.78988	10.4754	11.0749	10.0845	10.57	10.9861	11.0307	11.0161	10.4636	10.0618	10.5508	10.9626	9.01927	10.0416	10.4658	10.035	10.207	9.9532	10.2328	10.3939	10.4451	10.231	10.3653	10.195	10.6187
UQCRQ	9.76761	9.90489	9.82193	10.0108	10.0875	10.0503	9.81616	9.9532	9.81197	9.84014	9.88212	9.77278	9.71451	9.4399	9.07622	9.81197	9.82449	8.98491	9.58988	9.39472	8.95655	9.71704	8.07459	9.84438	8.13745	9.55295	9.48791	8.297	9.57076	9.54762	8.86305	9.57922	9.2677	8.64563	9.29902	9.80296	7.37799	9.11863	9.29459	8.79845	9.09421	9.05881	8.84387	8.77344	9.20379	8.81875	9.46851	9.26669	9.34011
VDAC1	8.99838	9.25116	9.11222	8.95263	9.22122	9.40646	9.49421	9.38644	9.32749	9.64504	9.62878	9.3557	9.07541	8.74573	8.83971	9.07245	8.87559	9.43328	8.85433	9.08724	9.0682	9.01127	8.96708	8.89788	8.46825	9.07464	9.02845	8.71484	9.86898	8.89308	8.2638	8.94643	10.07	10.388	9.44984	9.35253	10.0911	9.67825	9.71294	9.80613	9.46325	9.9096	9.47852	9.41141	9.75619	9.23852	9.8043	9.70867	9.88682
VDAC3	9.89742	9.927	9.92831	9.72055	9.81315	9.82739	10.0471	9.91646	9.81066	9.86235	9.48664	9.89742	9.76494	9.69914	9.67368	9.85504	9.73522	9.96904	9.64912	9.36776	9.55295	9.52424	9.40292	9.66662	9.1334	9.19127	9.9096	9.67663	10.4318	9.72309	9.87945	10.0875	9.25541	9.56354	9.52735	9.1717	9.49164	9.39849	9.75036	8.96396	9.40401	9.57462	9.65969	9.55933	9.59666	9.26968	9.75174	9.6113	9.04133
Figure 2F - DDIT4L (normalized to ACTB)
	Adult unstimulated							Adult LPS
Control	3.07509	3.81291	0.531468	0.213672	1.01411	3.47552	0.213086	6.5255	10.4358	5.80455	21.8468	15.5641	1141.54	1.66158
2-DG	100.734	18.4758	3.60963	1.0662	9.68602	4.85819	1.04321	4.93021	14.5311	8.69399	2.83336	19.2276	26.5737	12.8823
CoCl2	11.5209	11.971	2.42387	4.16458	26.602	13.2202	1.88209	5.18517	27.0429	10.4337	2.39509	15.0355	4.41301	2.69047
Figure 2G - DDIT4L (normalized to ACTB)
	Term unstimulated										Term LPS
Control	10.7894	11.5582	28.1264	67.3032	25.5848	108.515	10.4309	4.90544	2.16445	25.2974	26.3772	64.0182	52.9407	582.725	56.6781	262.572	29.2369	28.6265	9.44728	101.409
2-DG	43.3533	28.1968	46.0396	72.6903	110.664	117.511	30.2139	18.0847	10.5816	37.8338	69.4677	116.139	82.9869	489.439	324.813	323.298	61.1786	42.5419	43.6749	175.899
CoCl2	22.7176	48.4949	39.8712	74.2499	29.792	102.913	16.7635	8.13086	4.1833	32.6676	131.153	71.3225	105.515	515.419	175.028	459.92	61.915	144.868	41.2915	311.67
[truncated: 12 more columns]

## Sheet: Figure 3
Figure 3B - DDIT4L (MFI)							Figure 3C - Cell count							Figure 3D - % Viability
EV			DDIT4L				EV			DDIT4L				EV			DDIT4L
ctrl	rap	dox	ctrl	rap	dox		ctrl	rap	dox	ctrl	rap	dox		ctrl	rap	dox	ctrl	rap	dox
1456	923	1498	1693	1227	6146		100	50.3002	151.05	100	37.9134	61.5431		97.9243	96.1136	97.8895	96.5305	94.2293	95.1901
1702	1082	1867	1615	1014	3754		100	51.5625	136.995	100	24.8982	60.6476		97.1606	94.8044	97.3836	84.2321	67.1402	81.4027
1835	1099	1512	1484	1108	1867		100	35.3477	112.662	100	29.9937	63.5954		90.203	79.6726	89.8154	90.9561	79.4736	88.538
2132	1080	2091	1552	1044	1863		100	41.7396	120.386	100	33.1733	79.8689		96.818	94.7242	96.3467	97.9484	96.0014	97.6558
1902	1297	1877	1725	1230	2957		100	42.6896	94.6101	100	39.3434	73.2303		94.8004	93.5551	94.4438	96.3569	92.1047	95.5447
2123	1165	2292	1600	1213	4791		100	44.8787	116.371	100	33.4941	67.4467		96.7259	94.1581	96.9621	93.4726	86.7193	92.5729
			1547	1268	1910					100	40.9995	82.1064					97.7062	96.7502	97.926
			2219	1242	1825					100	35.9304	83.2983					97.5487	95.4378	97.8477
			1529	1059	1538					100	35.0326	83.681					97.349	93.6486	97.344
			1902	1101	2750					100	32.9871	64.0404					98.1058	96.6397	98.0936
			1413	964	1325					100	34.2911	94.773					97.7301	94.9982	98.141
			1532	952	4547					100	45.5304	82.4762					94.6613	91.979	95.2876
Figure 3E - Mitotracker Green (MFI, % control)							Figure 3F - TOM20/α-Tubulin (% control)					Figure 3G Spare Respiratory Capacity (% control)							Figure 3H - MFF/α-Tubulin (% control)					Figure 3I - MFN2/α-Tubulin (% control)
EV			DDIT4L				EV		DDIT4L			EV			DDIT4L				EV		DDIT4L			EV		DDIT4L
ctrl	rap	dox	ctrl	rap	dox		ctrl	dox	ctrl	dox		ctrl	rap	dox	ctrl	rap	dox		ctrl	dox	ctrl	dox		ctrl	dox	ctrl	dox
100	85.1091	92.8113	100	86.2786	86.0707		100	103.118	100	96.5562		100	37.3885	81.7483	100	20.182	10.9702		100	113.911	100	87.0968		100	112.908	100	104.265
100	90.1391	99.3679	100	88.6978	92.1376		100	106.69	100	87.7964		100	-5.83011	97.2093	100	-17.6824	-177.931		100	126.024	100	89.6807		100	109.484	100	95.6291
100	88.2423	97.8622	100	87.9012	89.2593		100	97.4036	100	84.3095		100	-51.323	117.202	100	0.213237	61.6955		100	101.345	100	79.0931		100	99.4798	100	90.5389
100	87.5458	95.116	100	89.4273	90.9692		100	106.82	100	79.3502		100	-82.4721	61.4895	100	58.0729	46.2699		100	97.283	100	89.7971		100	96.9957	100	91.5138
							100	112.58	100	92.2432									100	126.247	100	103.094		100	112.025	100	105.159
							100	124.535	100	101.629									100	112.339	100	115.922		100	104.247	100	121.059
Figure 3J - p-DRP1/α-Tubulin (% control)					Figure 3K -DRP1/α-Tubulin (% control)					Figure 3L - DDIT4L (MFI, % control)									Figure 3M - IL-8 (% control)									Figure 3N - TNF-α (% control)
EV		DDIT4L			EV		DDIT4L			EV				DDIT4L					EV				DDIT4L					EV				DDIT4L
ctrl	dox	ctrl	dox		ctrl	dox	ctrl	dox			LPS				LPS					LPS				LPS					LPS				LPS
100	75.6856	100	92.3457		100	97.1915	100	101.07		ctrl	ctrl	rap	dox	ctrl	ctrl	rap	dox		ctrl	ctrl	rap	dox	ctrl	ctrl	rap	dox		ctrl	ctrl	rap	dox	ctrl	ctrl	rap	dox
100	80.3846	100	98.6513		100	100.531	100	107.006		107.669	100	83.5378	95.6033	98.6413	100	89.3116	2598.1		28.8235	100	68.1587	124.206	2.93691	100	41.0958	62.476			100	73.268	121.155		100	50.8154	53.5472
100	80.8511	100	115.904		100	91.1884	100	97.2881		139.365	100	95.3439	112.91	92.8719	100	87.1901	465.806		13.8423	100	69.4976	106.007	4.60843	100	61.3855	70.0147			100	58.493	100	0.080235	100	76.0926	59.1628
100	85.3621	100	93.3628		100	102.657	100	89.6308		92.9392	100	89.5731	99.0148	74.2834	100	75.6369	116.799		14.9815	100	95.4271	199.576	89.1001	100	49.8849	81.2839			100	103.489	198.724		100	260.115	118.711
100	72.5632	100	104.272		100	98.3939	100	93.0707		89.9348	100	85.0109	95.3657	95.1883	100	86.8201	182.845		14.9715	100	58.9274	126.683	0.987327	100	29.4697	52.8142			100	42.7061	114.827		100	48.1299	57.6545
100	97.7679	100	115.968		100	119.615	100	94.6952		95.9584	100	93.5335	98.4989	95.4747	100	99.6451	248.358		3.84812	100	39.2997	106.921	2.26487	100	87.2172	64.3602		0.807928	100	37.536	126.625		100	93.3206	38.059
										108.357	100	82.2412	98.0057	96.0318	100	87.8968	295.139		0.34891	100	38.2665	113.835		100	48.0735	67.0586			100	99.4081	142.343		100	80.5067	55.2772
																			IL-8 and TNF-α levels were below detection limit for several of the unstimulated conditions. Therefore, the % control could not be calculated and spots are left empty.

## Sheet: Figure 4
Supplemental Figure 8 - GCMS data
	Glyceraldehyde-3-phosphate (m+0)	Glyceraldehyde-3-phosphate (m+1)	Glyceraldehyde-3-phosphate (m+2)	Glyceraldehyde-3-phosphate (m+3)	3PhosphoGlycerate (m+0)	3PhosphoGlycerate (m+1)	3PhosphoGlycerate (m+2)	3PhosphoGlycerate (m+3)	Phosphoenolpyruvate (m+0)	Phosphoenolpyruvate (m+1)	Phosphoenolpyruvate (m+2)	Phosphoenolpyruvate (m+3)	Lactate (m+0)	Lactate (m+1)	Lactate (m+2)	Lactate (m+3)	Citrate (m+0)	Citrate (m+1)	Citrate (m+2)	Citrate (m+3)	Citrate (m+4)	Citrate (m+5)	Citrate (m+6)	aKetoglutarate (m+0)	aKetoglutarate (m+1)	aKetoglutarate (m+2)	aKetoglutarate (m+3)	aKetoglutarate (m+4)	aKetoglutarate (m+5)	Succinate (m+0)	Succinate (m+1)	Succinate (m+2)	Succinate (m+3)	Succinate (m+4)	Fumarate (m+0)	Fumarate (m+1)	Fumarate (m+2)	Fumarate (m+3)	Fumarate (m+4)	Malate (m+0)	Malate (m+1)	Malate (m+2)	Malate (m+3)	Malate (m+4)	Serine (m+0)	Serine (m+1)	Serine (m+2)	Serine (m+3)
DDIT4L clone 1 DMSO	0.1836	0.0063	0.0115	1.2338	0.2261	0.013	-0.0228	1.3812	0.2099	0.0085	0.0281	1.1505	0.3926	0.0057	0.0149	0.7639	0.7682	0.0121	0.1657	0.0281	0.013	0.017	0.0017	0.8912	0.0076	0.0832	0.0075	0.0091	0.0034	0.8958	0.0094	0.0832	0.0078	0.0076	0.8574	0.0188	0.061	0.062	0.0091	0.855	0.0139	0.0743	0.0643	0.0067	0.8213	0.06	0.0501	0.1246
DDIT4L clone 2 DMSO	0.1577	0.0073	0.0269	1.2515	0.201	0.0092	0.0174	1.3739	0.184	0.0021	0.0415	1.1811	0.3517	0.0073	0.0037	0.8283	0.5963	0.0231	0.27	0.0412	0.0443	0.0344	0.0025	0.8103	0.0071	0.1409	0.0173	0.0201	0.0088	0.8104	0.013	0.141	0.0226	0.0218	0.7711	0.0279	0.1005	0.097	0.017	0.7741	0.0209	0.1137	0.0982	0.0163	0.8871	0.0414	0.0301	0.0794
DDIT4L clone 3 DMSO	0.2066	0.0091	0.0181	1.1858	0.2353	0.0016	0.0458	1.2865	0.2278	-0.0005	0.0266	1.1387	0.3789	0.0043	0.0172	0.7808	0.5766	0.0188	0.2991	0.0429	0.0437	0.0262	0.0035	0.8181	0.0099	0.1344	0.0158	0.0197	0.006	0.8195	0.0163	0.1347	0.0208	0.0161	0.806	0.0262	0.0932	0.0705	0.0149	0.7977	0.0245	0.1057	0.0806	0.0101	0.8051	0.0658	0.0488	0.1422
DDIT4L clone 4 DMSO	0.183	0.0123	0.023	1.2106	0.2108	0.0215	0.0349	1.3113	0.1701	0.026	0.0428	1.1653	0.3676	0.0068	0.0038	0.8082	0.7276	0.019	0.2004	0.0231	0.021	0.0135	0.0006	0.8791	0.0072	0.0951	0.0078	0.0091	0.0038	0.875	0.0137	0.0944	0.013	0.0083	0.8587	0.0218	0.0595	0.0561	0.0123	0.8576	0.0132	0.0774	0.0593	0.006	0.6825	0.1031	0.0792	0.2314
DDIT4L clone 5 DMSO	0.1757	0.0134	0.0101	1.2373	0.1915	0.0167	0.0191	1.3753	0.1844	-0.0059	0.0421	1.1915	0.3749	0.0051	0.0082	0.7955	0.7709	0.0164	0.1625	0.0225	0.0157	0.0168	0.0006	0.9119	0.0047	0.0699	0.0053	0.0064	0.0035	0.9088	0.0042	0.0786	0.0023	0.0096	0.856	0.0133	0.0525	0.0762	0.0121	0.8527	0.0051	0.0617	0.091	0.0069	0.8198	0.0621	0.0496	0.1244
DDIT4L clone 1 DOX	0.1857	0.0028	0.0054	1.244	0.2258	0.0059	0.04	1.304	0.2122	-0.0123	0.0081	1.2037	0.4311	0.0052	0.0314	0.695	0.8789	0.0143	0.0831	0.0148	0.0062	0.0047	-0.0004	0.9562	0.0022	0.0343	0.006	0.0017	-0.0001	0.9445	0.007	0.0448	0.003	0.0022	0.9129	0.0143	0.0281	0.0393	0.012	0.9189	0.0052	0.0395	0.0426	0.0029	0.8336	0.0632	0.0486	0.1034
DDIT4L clone 2 DOX	0.1638	0.0147	-0.003	1.2709	0.2081	0.0156	-0.0166	1.3994	0.187	0.0108	0.0291	1.1802	0.3618	0.008	0.0051	0.8125	0.6181	0.0221	0.2646	0.0331	0.0387	0.0309	0.0037	0.8052	0.014	0.1401	0.0167	0.0197	0.0089	0.8135	0.0164	0.1362	0.0198	0.0231	0.8027	0.0209	0.0978	0.071	0.0194	0.7845	0.0221	0.1134	0.0856	0.0158	0.8877	0.0454	0.0303	0.0723
DDIT4L clone 3 DOX	0.2072	0.0157	-0.0128	1.2161	0.2545	0.0062	-0.0082	1.3224	0.2138	0.0139	0.02	1.1473	0.4107	0.0055	0.0252	0.7284	0.6271	0.0251	0.265	0.0338	0.0319	0.0238	0.002	0.8345	0.0105	0.1233	0.0146	0.0142	0.0063	0.8405	0.0179	0.1175	0.0176	0.0126	0.8297	0.017	0.0906	0.0524	0.0209	0.8224	0.0216	0.0994	0.0642	0.0078	0.8129	0.0629	0.0532	0.1289
DDIT4L clone 4 DOX	0.1763	0.0213	0.0151	1.218	0.2169	0.0191	0.03	1.3116	0.206	0.0065	0.0182	1.1722	0.374	0.0078	0.0248	0.7736	0.7267	0.0266	0.1984	0.0187	0.0215	0.0124	0.0007	0.8753	0.005	0.1028	0.0073	0.0079	0.0039	0.8654	0.0142	0.1029	0.0138	0.0084	0.859	0.0201	0.0709	0.0449	0.0129	0.8531	0.02	0.0829	0.0503	0.0063	0.6829	0.1109	0.0815	0.2162
DDIT4L clone 5 DOX	0.1832	0.0043	0.0044	1.2469	0.2173	-0.0005	0.0427	1.3254	0.1977	0.0033	0.0367	1.1651	0.3875	0.0059	0.0135	0.7719	0.8101	0.0075	0.1398	0.0197	0.015	0.0112	0.001	0.9156	0.0034	0.068	0.0056	0.0065	0.0024	0.9012	0.0077	0.0801	0.0065	0.0083	0.8698	0.0147	0.0527	0.0586	0.013	0.8692	0.0072	0.0588	0.0731	0.0065	0.8163	0.0677	0.0529	0.117

## Sheet: Figure 5
Figure 4A - DDIT4L expression (log2)
Day 1				Day 7				Day 14				Day 21
0 - None	0 - Mild	0 - Moderate	0 - Severe	1 - None	1 - Mild	1 - Moderate	1 - Severe	2 - None	2 - Mild	2 - Moderate	2 - Severe	3 - None	3 - Mild	3 - Moderate	3 - Severe
7.44563	7.32694	6.52711	6.89616	8.16448	7.53631		7.03746		8.11211	6.32291	6.43616		6.78939		5.95947
6.95776	7.00808	6.29016	6.73094		7.7993		7.40093		6.96914		7.53479		8.18855		7.43725
6.9702	6.94311	6.50023	6.92206		8.18017		7.47849		7.72759		6.06119		7.80156		7.39655
5.98348	5.69935		5.8667		7.91556		7.8606		7.93259		7.26148				6.63415
7.26093	7.22966		6.37416				7.16031				6.10623
5.77179			7.32108				6.84356				7.66118
6.40767			7.6511				7.72341				6.204
6.6131			6.23481				7.47779				5.85516
			7.10582				8.12023				7.90527
			7.15738				6.00167
			7.13073				7.21885
			6.8573				7.30929
			5.89819				7.91072
			5.8432				7.05797
			5.93344
			7.44521
			6.47639
			6.61003
			6.49789
			7.00664
			6.57514
			7.13198
			6.37457
			6.35501
			6.28913
Figure 4B - Expression of cytokines (log2)
	GM80BCTRL	GM54BCTRL	x2722CTRL	GMR08BCTRL	GM42BCTRL	GM83BCTRL	GM93BCTRL	GM08BCTRL	GM62BCTRL	GM21BCTRL	GM14BCTRL	GM58BCTRL	GM30BCTRL	GM22BCTRL	GMR02BCTRL	GMR10BCTRL	GM78BCTRL	GM19BCTRL	GMR09BCTRL
BPD severity	Severe	Severe	Severe	Severe	Severe	Severe	Severe	Severe	Severe	Severe	Mild	Severe	Mild	Severe	Severe	Mild	Severe	None	Mild
DDIT4L expression	6.00167	6.84356	7.03746	7.05797	7.16031	7.21885	7.30929	7.40093	7.47779	7.47849	7.53631	7.72341	7.7993	7.8606	7.91072	7.91556	8.12023	8.16448	8.18017
IL1A	8.88289	6.40518	7.92389	8.51329	9.30895	7.7095	6.90576	6.8036	7.73483	10.1887	6.85467	6.37321	6.27227	6.02091	6.17063	6.45278	6.54112	5.55438	6.11822
IL1B	9.60666	7.10551	9.99695	10.3688	10.8039	9.66515	8.52602	8.70891	9.14248	11.6986	8.4109	5.40371	7.15444	8.22597	6.46934	7.03261	8.1831	6.13647	7.73561
CSF2	4.01942	4.30873	4.21241	4.14605	4.49532	4.17314	4.38493	4.06942	4.18928	5.62495	4.26885	4.22401	4.19124	4.07855	4.07549	4.14408	4.13006	3.99369	4.17282
IL6	5.9968	5.65515	7.32365	6.26282	8.16295	6.25351	6.31832	5.59269	5.74376	9.39478	6.34027	5.45336	5.47555	5.68154	5.64834	5.44259	5.33164	5.99718	5.66493
TNF	8.19655	7.00935	8.27868	7.84878	10.6875	8.18382	8.53711	7.72731	7.86143	11.6595	8.18781	8.19205	7.13715	7.50832	7.17453	7.62881	7.05661	6.61744	7.55017
IL18	4.35037	4.51348	4.57424	4.35321	5.46345	4.0102	5.15933	4.83997	4.41692	4.41269	4.44255	4.61393	5.13696	4.42704	5.27557	4.76355	4.69946	4.6054	4.8373
CSF1	8.71889	9.69304	9.66789	9.02345	9.78204	8.78702	9.47618	10.1837	9.2302	8.45554	9.94597	8.8963	9.89225	10.0076	8.89692	9.14864	8.82596	9.26483	9.17175
IL12A	3.55738	3.67822	3.70383	3.77884	3.65255	3.61785	3.60352	3.70532	3.63523	3.63971	3.75078	3.71124	3.70816	3.7167	3.65834	3.66617	3.68609	3.63589	3.78171
TGFB3	4.79469	4.68133	4.80272	4.71733	4.73601	4.71037	4.65229	4.6543	4.72614	4.60875	4.61538	4.48353	4.69513	4.91178	4.81796	4.69079	4.62781	4.80473	4.83913
IL18BP	6.7823	6.781	6.97443	6.73115	6.77765	6.24464	7.11739	6.37066	6.56012	6.5024	6.44246	6.71347	6.7347	6.81813	7.26376	6.53471	6.62493	6.76892	6.75786
TGFB2	4.11185	3.91529	4.03702	4.19339	4.57139	4.03196	4.71364	3.92619	4.25701	3.91588	4.61346	4.09095	5.03632	4.93457	5.91138	4.69208	4.48792	5.94947	4.69228
TGFB1	7.81829	6.99977	7.10429	8.2396	7.7047	7.39438	8.12057	7.98918	8.03025	7.57493	7.69358	8.09098	7.59102	7.7598	7.86597	7.57936	7.73325	7.52392	7.68978
IL1RN	7.47671	7.19822	6.94191	7.77474	8.01369	6.78425	7.3345	7.3444	7.83641	8.44248	7.54248	7.16821	7.03011	7.45739	6.58448	7.32639	6.85001	6.82533	7.13762
IL10	5.12455	5.00493	5.59864	5.3546	6.22259	5.18095	5.64903	5.18352	5.44527	8.50309	5.17285	5.31114	4.97171	5.35021	5.30046	5.28661	5.48669	5.29367	5.06492
CCL5	5.92625	5.73334	6.06754	6.00806	5.85581	5.88098	6.63056	5.80492	5.88936	6.07446	6.01	5.7325	5.93703	5.98199	5.44252	5.76049	5.72825	5.90269	5.88111
CXCL1	6.29365	5.78345	6.73643	6.97046	7.22948	6.21259	6.32016	6.17528	6.41932	8.01434	6.60806	5.65996	5.94545	5.39927	5.2875	6.05679	5.88936	6.30082	5.70004
CXCL2	6.72611	6.06149	7.30798	8.10675	7.91739	6.72324	7.40253	7.0915	7.54073	8.96985	7.44442	6.79707	6.54471	6.65939	6.45906	6.85895	6.68501	7.45137	6.69816
CCL20	9.75682	7.04218	9.787	9.81773	9.8291	9.31445	9.47078	7.90955	8.97236	10.7025	9.28972	5.99277	8.25817	7.88234	7.12148	6.50097	7.97704	9.20564	8.50735
CCL3	9.89869	9.04379	11.1632	9.46814	10.3007	9.75176	9.01469	9.20263	9.53921	12.1	9.0365	6.48379	8.11349	8.86132	7.32201	7.0932	7.70763	8.5753	8.67788
CCL4	9.38873	7.40177	10.1993	9.15373	9.97075	9.78505	8.74346	8.48951	8.6961	11.2522	8.90072	6.45657	7.90143	8.02659	7.31712	6.4325	7.02728	8.05656	8.2233
CXCL6	4.73317	4.94356	5.41293	5.44645	5.25073	5.19348	4.70521	4.80604	5.17361	4.84702	5.14359	4.60104	4.85955	5.09657	4.75099	4.76342	5.13227	4.98952	5.06451
CXCL10	4.1755	3.91797	4.28176	4.19346	4.75016	4.12015	4.28022	4.29364	4.57066	4.46647	3.88471	4.3957	4.44456	4.28334	3.86477	4.27881	4.868	4.2062	4.3549
CCL11	5.14957	5.0938	4.94505	5.13546	5.04866	5.18332	5.02008	4.9496	5.14135	5.00732	5.05673	5.38831	5.18109	5.37737	5.12918	5.05973	5.21335	5.06438	4.92821
CXCL8	4.35037	4.51348	4.57424	4.35321	5.46345	4.0102	5.15933	4.83997	4.41692	4.41269	4.44255	4.61393	5.13696	4.42704	5.27557	4.76355	4.69946	4.6054	4.8373
CCL13	6.71259	7.3783	7.00171	6.31027	8.32839	6.55107	10.706	6.95916	8.15747	6.33836	8.43897	9.58427	8.01434	7.88178	7.48142	9.1516	8.81692	10.3062	8.53663
CCL18	5.65273	8.26891	9.58987	7.32254	10.2395	7.79678	10.3747	7.49728	9.0365	8.13028	10.2311	8.40836	10.1967	9.02482	9.09632	10.3459	8.88363	10.7946	9.96951
CCL2	6.28571	9.60482	8.436	10.6366	7.76576	9.49388	9.71998	10.4936	10.1564	8.21304	9.18439	10.3554	9.1439	9.28417	8.48233	10.17	9.94957	8.89819	9.74906
CXCL5	5.78387	6.83734	6.28836	7.27709	7.17826	6.94927	6.38202	7.22171	7.50323	6.97822	7.93107	6.06119	7.78965	6.62692	5.93274	7.25706	7.11707	6.28654	6.77647

## Sheet: Supplemental Figure 1
Supplemental Figure 9A - basal OCR (pmol/min)/basal ECAR (mpH/min)				Supplemental Figure 9B - basal OCR/ECAR normalized to Mitotracker Green (MFI)*				Supplemental Figure 9C - ATP production (pmol/min)
Adult	Term	Preterm		Adult	Term	Preterm		Adult	Term	Preterm
2.15848	2.77433	2.07206		0.000511608		0.000283805		17.2615	26.0453	19.5038
2.56177	1.7694	2.26961			0.000159118	0.000535664		27.6214	9.3288	12.0663
2.88716	2.62161	3.17591			0.000496611			11.4649	22.3705	16.4255
1.99921	1.25773	2.13981		0.000272632	0.000142374			12.3503	11.7577	12.3977
2.48637	1.73996	2.14801		0.000442729	0.000221595	0.000239386		21.5104	17.0636	12.0932
2.03694	2.43754	2.61764			0.000184606	0.000359368		6.03629	21.5689	20.2951
2.62584	2.53596			0.000451796				35.1339	21.6353
2.52169	2.77043			0.000670485				27.2986	34.0146
2.60324	1.72286			0.00061195	0.000190709			26.927	14.2227
0.946655	2.79301							7.60346	14.5937
1.58087	2.65872			0.000444814	0.000323918			23.4938	28.3235
2.33143	2.0697							35.6515	28.1036
2.28669	2.69485							25.2944	19.5081
1.90342				*see Figure 1B for corresponding Mitotracker Green data from same individuals				30.4
2.71114				(corresponding rows)				38.7831

## Sheet: Supplemental Figure 2
Supplemental Figure 1A - expression of genes in the GO pathways mitochondrial fission or mitochondrial fusion (log2)
	Unstimulated																																LPS
	Adult1	Adult2	Adult3	Adult4	Adult5	Adult6	Adult7	Adult8	Adult9	Adult10	Adult11	Adult12	Term1	Term2	Term3	Term4	Term5	Term6	Term7	Term8	Term9	Term10	Term11	Term12	Preterm1	Preterm2	Preterm3	Preterm4	Preterm5	Preterm6	Preterm7	Preterm8	Adult1_LPS	Adult2_LPS	Adult3_LPS	Adult4_LPS	Adult5_LPS	Adult6_LPS	Adult8_LPS	Adult9_LPS	Adult10_LPS	Adult11_LPS	Adult12_LPS	Term1_LPS	Term2_LPS	Term3_LPS	Term4_LPS	Term5_LPS	Term6_LPS
MIGA1	10.1531	9.57076	9.64386	9.60433	9.65673	10.1564	10.4699	9.52735	10.2672	10.1351	10.4964	9.8043	9.79868	10.4002	9.95918	10.332	10.2458	9.86235	9.89908	10.2983	10.3572	9.87314	10.0517	10.3612	10.4114	10.6967	10.6986	10.8306	10.8712	9.67194	9.78526	10.6642	10.11	10.3088	9.89244	10.2478	9.99144	9.74602	9.87314	10.3653	10.4595	10.1673	10.3106	10.7999	10.5508	10.7331	10.4985	10.6146	10.7906
MIGA2	5.19937	5.25254	4.98543	5.40011	5.27304	5.02318	5.19918	5.19001	5.12396	5.09438	4.98479	4.91988	5.40861	5.06532	5.36555	4.82427	4.95041	4.91755	5.52206	5.1361	5.14427	5.49051	6.29238	4.72122	5.61226	6.29478	5.18023	6.26491	5.87111	5.50653	6.0008	5.9448	4.42191	5.29947	4.64812	4.69739	4.87382	4.52342	4.85105	5.02921	4.34997	4.4893	4.57627	4.39103	4.37968	4.34195	4.52568	4.16717	4.79555
RCC1L	4.501	4.59092	4.41241	4.56648	4.68546	4.65558	4.64634	4.87618	4.5253	4.49296	4.41315	4.60042	4.30038	4.4616	4.66449	4.39895	4.72163	4.65078	4.78469	4.59445	4.25343	4.65759	4.45054	4.36691	4.23143	4.23689	4.36051	4.4215	4.89405	4.34	4.45469	4.58143	4.53828	4.52804	4.48485	4.35632	4.28314	4.22462	4.72364	5.01737	4.47592	5.21714	5.08956	4.50119	4.28883	5.27704	4.68763	4.79385	4.67948
MIEF1	5.93885	5.95202	5.98016	6.10703	6.09918	5.86767	5.89212	6.02522	5.93523	5.83471	5.88581	5.73707	5.67761	5.93137	6.00772	5.7429	5.41534	5.91525	5.71745	5.24796	5.43496	5.50825	5.44918	5.83703	5.86825	5.95405	6.02153	6.11119	7.24424	5.91612	6.21772	6.01314	6.41083	6.30545	6.46991	6.10529	5.77675	6.21042	6.1394	6.47701	6.03098	6.44724	6.25761	5.85193	5.94996	5.19243	6.20337	6.53571	5.99673
CYRIB	8.64732	8.4482	8.09427	8.34206	8.17192	8.53742	8.60469	8.50891	9.10683	8.68396	8.84957	9.07157	8.88252	8.67602	8.45942	8.93614	8.54243	8.8951	8.62194	8.98835	8.78083	8.65344	8.64646	8.64982	9.47105	8.62744	8.50495	8.82933	8.63894	8.72907	9.0693	8.84784	8.59017	8.67677	8.23654	8.53429	8.87659	8.15347	8.29867	7.59274	8.85223	8.69348	9.11222	8.56786	8.4675	8.63802	8.62028	8.56699	8.64982
MCU	5.60389	5.54619	5.58994	6.27172	5.44271	5.41024	5.31536	5.46813	5.64741	5.72019	5.57243	5.44828	6.13023	5.92062	6.05617	6.16784	6.10247	5.88223	6.43802	6.06624	6.21834	6.23715	6.36547	5.86236	6.10149	6.39651	6.03717	6.67819	5.81088	6.58113	6.87556	6.45425	5.44693	5.60033	4.89634	5.16621	5.64228	5.92658	5.1887	5.59584	5.42353	5.46948	5.72533	5.48555	5.72213	5.53735	5.51135	5.19488	5.81578
MTFP1	5.69518	5.83378	6.03439	5.49272	6.31416	5.85915	5.92693	5.84103	5.98664	5.84327	5.97793	5.67571	5.00587	5.09474	5.48689	5.52323	5.09457	5.53098	5.01033	5.35786	5.1004	5.42765	4.73922	5.16397	4.63459	5.06901	5.42066	4.64523	5.65131	5.34432	5.25753	5.53073	6.29404	5.99304	5.97949	4.51318	4.91785	6.1363	5.93917	6.23678	5.28442	6.17538	5.6312	4.97621	5.68875	4.49528	6.07311	6.16687	6.29478
MTFR1L	5.12628	5.50241	5.30847	5.21228	5.25278	5.50805	5.51588	5.37416	5.34082	5.73381	5.26733	5.37112	5.35585	5.33175	5.47701	5.3029	5.29504	5.65046	5.54767	5.40715	5.11171	5.22815	5.47354	5.53518	5.42066	5.42793	5.58298	5.49603	5.04192	5.50088	5.37508	5.58749	5.19562	5.21171	5.05566	4.41041	5.16504	4.31642	4.56535	4.69831	4.53989	4.66555	5.25	4.73641	4.66049	4.35083	4.81113	4.4138	5.23038
MTFR2	4.36314	4.56404	4.54636	4.33514	4.15256	4.94904	4.46968	4.49041	4.4305	4.34744	4.67828	4.39098	4.38812	4.28309	4.60818	4.35064	4.45054	4.35092	4.38211	4.3569	4.40898	4.55272	4.69452	4.72247	4.61639	4.57919	4.56688	4.72132	4.73491	4.77546	5.10185	4.49054	4.72753	5.14908	4.36408	5.47329	5.10915	4.57405	4.83759	4.7256	5.30576	4.50343	5.15677	4.96458	5.54172	4.80002	4.79921	4.376	4.45488
MCL1	11.2484	11.2402	11.2238	11.1873	11.1685	11.1844	11.5183	11.3327	10.7742	11.1084	11.1873	11.3143	11.4285	11.0493	11.22	11.22	11.4463	11.312	11.9291	11.4647	11.635	11.5371	12.6321	11.5603	12.2607	12.1951	10.7812	11.8288	9.46325	11.477	10.3186	10.6122	9.84303	9.5567	9.6113	9.45983	10.1638	9.9387	10.1195	10.404	9.84599	10.0152	9.86898	10.1599	10.0212	9.72309	10.1564	9.91646	10.2241
STAT2	9.78253	10.2145	10.4911	10.1227	10.2907	10.2017	10.64	10.2124	9.94201	10.3419	9.98965	10.1514	9.69032	9.69032	10.2672	10.1388	9.5503	9.63279	9.91331	9.19243	9.62984	10.1133	10.4964	9.50146	10.0431	9.7047	9.43328	9.97237	9.79584	9.1717	9.26865	9.21815	8.8336	8.37285	9.74899	8.34356	10.9164	10.6427	9.29793	9.74732	8.50399	9.06384	9.98	9.81315	9.00272	10.9993	9.16925	9.40911	9.40911
TFRC	9.9096	9.88971	9.8075	9.48917	9.87945	9.67194	10.2478	10.1029	9.73234	9.35253	10.3459	10.2053	10.1351	9.90053	9.42228	10.2766	9.78105	9.56085	9.88682	10.5102	10.5508	10.1369	11.3093	10.6967	11.1739	10.9529	9.09637	9.94959	9.49283	10.2274	9.75354	9.26331	7.84847	7.98756	8.06035	7.5537	7.88425	7.38069	7.82715	8.44321	7.4484	7.78163	7.77795	7.52019	7.89622	7.04302	7.96649	8.23586	7.47063
AP3B1	8.91302	8.93428	8.84054	8.85695	8.84054	8.85616	8.79469	8.93248	8.64308	8.69079	8.61143	8.7817	8.759	8.67864	8.69804	8.62744	8.5612	8.91862	8.89027	8.63728	8.71174	8.52773	9.00806	8.63627	9.60851	8.6684	8.63239	9.48664	10.9315	8.94441	8.28495	8.66551	8.71746	9.22563	8.91203	8.51252	9.91496	8.35668	8.4265	8.70973	8.87243	8.36812	9.43599	8.92258	8.96048	8.64222	8.69712	8.69348	8.56961
PARL	8.88754	8.98491	8.94143	9.06081	9.04762	8.92614	8.88252	9.05881	8.77241	8.88463	9.01741	8.90226	8.75652	8.70854	8.81875	8.8113	8.67423	8.72754	8.87447	8.57873	8.45518	8.90808	8.52104	8.62896	7.90027	8.39189	8.46489	7.52713	8.68975	8.58359	8.31069	8.24048	8.09716	7.9361	7.73761	7.8017	7.1023	7.9361	7.76697	8.5359	7.22796	8.06671	7.58001	7.78163	7.86326	7.67787	7.97212	7.77661	8.08007
RALA	8.17058	7.94667	7.59903	8.03622	7.80991	8.00918	8.21562	7.96649	8.08881	8.19876	7.68282	7.93479	7.47607	7.64677	7.84206	7.81549	7.60405	7.90634	7.50903	7.11032	7.17463	7.37268	7.37573	7.58205	7.73491	6.62531	7.5537	8.20777	8.92071	7.68019	7.96587	7.43354	8.08139	8.45848	8.14365	7.74262	8.95655	8.068	8.11849	7.72178	8.25748	8.10203	8.3466	8.13171	7.80471	8.24536	8.13667	8.13887	8.61048
ZDHHC6	7.82175	7.99877	7.79536	8.02677	7.56396	8.15084	8.00403	8.08881	7.6647	7.66008	7.36022	7.78056	7.24379	7.36229	7.50903	7.69853	7.60242	7.71807	7.47174	7.56102	7.52601	7.55489	7.96061	7.50174	7.68824	7.49286	7.40331	8.06604	8.67201	7.48869	7.34914	7.36915	8.04373	8.64308	7.95922	7.4428	8.79089	7.67323	8.01879	8.39761	7.65283	7.95287	7.87835	8.08744	8.14021	7.83974	7.79722	7.79854	8.22468
MUL1	7.5771	7.40719	7.82654	7.75363	7.81309	7.33068	7.87956	7.69425	7.5537	7.2526	7.32373	7.38545	7.21948	7.41146	7.4849	7.33068	7.3257	7.33006	7.3927	7.27675	7.25306	7.05891	7.23089	6.73773	7.26946	7.63981	7.33707	7.18048	8.22838	7.30483	7.31714	7.26816	8.10956	7.89817	8.18544	7.79663	7.71741	8.36591	8.22763	8.15764	8.10685	8.29491	8.0965	7.75898	7.76927	7.69666	8.12931	8.11849	7.9423
VPS35	8.20478	8.50007	8.19679	7.71016	7.86987	8.39496	8.28202	8.1584	8.0124	8.05557	7.79722	8.06412	7.88181	8.28709	7.92951	8.1643	8.09982	8.16626	7.26666	7.41677	7.35927	7.66528	6.68522	7.69298	7.03444	6.22311	7.92149	7.15824	7.95161	7.80234	7.99753	8.19303	7.77169	7.7893	7.99006	8.00738	7.44463	7.44738	7.79722	6.80549	7.86806	7.951	7.83021	7.35116	7.19455	6.95263	7.46121	7.38701	7.58596
PID1	7.54635	6.80195	6.53229	8.11305	7.23501	7.28568	6.64792	7.83542	7.75652	7.68883	7.63498	6.79274	5.92164	6.81917	6.93582	6.79184	6.47529	6.73861	6.28753	6.49524	5.1316	7.26331	6.27946	6.96036	6.15984	4.713	6.47107	6.86574	9.33739	5.17218	4.41288	5.99304	8.96788	9.39598	7.72365	8.17956	8.74957	8.75136	8.61048	8.76876	7.97272	8.61958	7.73549	7.95868	8.08473	7.92399	8.79654	8.07929	8.98172
AFG3L2	7.41572	7.53333	7.39864	7.58727	7.66351	7.56666	7.03498	7.71607	7.64677	7.47498	7.62894	7.24044	7.17855	7.12867	7.39111	7.25368	6.92873	7.58259	7.57196	7.07243	7.2815	7.12459	7.67787	6.91035	7.69952	7.52952	7.21894	7.8905	8.82349	6.81186	6.48845	6.73143	7.09749	7.04745	7.47607	7.69	7.58828	7.53044	7.35308	7.98006	7.30325	7.55666	7.26666	6.88041	7.04825	6.7366	6.96434	7.37863	7.20313
STOML2	7.30785	7.31813	7.41518	7.24768	7.60008	7.21575	7.18479	7.2467	7.02619	7.03199	7.09084	7.01364	7.13968	7.45964	7.12127	7.34032	7.38701	7.23501	6.88698	7.27947	7.27734	7.29404	6.19175	7.22381	6.34804	6.86617	7.37863	5.95644	7.28461	6.97704	6.9822	7.21197	7.55942	7.57476	7.17809	7.63009	6.19867	7.34867	7.22	8.12691	7.4391	7.66917	6.97322	7.31911	7.1679	6.96695	7.84029	7.63858	7.70128
DNM1L	6.87516	7.09931	6.71078	6.81861	6.38568	6.99853	7.00241	6.81733	7.21364	7.15966	7.44006	6.89556	7.03444	7.27584	7.03062	7.04398	6.77432	7.34761	6.84064	7.20832	7.48317	7.12691	7.44332	6.97216	7.40612	6.82484	6.77129	7.89542	8.06496	6.89937	7.00051	7.08908	6.60867	6.7198	6.67164	6.25761	7.99285	6.75139	6.75208	6.91797	6.61588	6.59472	6.36172	7.11491	6.91744	6.58527	6.94523	6.55984	7.02488
PPARG	4.77042	5.11506	4.78645	4.24012	4.63028	4.45637	4.57962	4.51525	4.48377	4.64305	4.44321	4.75098	5.28871	5.97209	5.3174	5.4326	5.25506	5.44461	5.49801	5.78745	6.15145	5.49695	5.15952	5.47245	6.77738	6.1429	5.20759	5.92814	9.69481	6.69991	7.05358	5.44642	8.23188	7.82715	8.86022	9.15702	8.2963	8.01177	8.80877	8.01879	8.78549	8.72404	8.69712	8.3675	8.62297	8.08407	7.70749	8.60299	7.08619
LRRK2	7.9078	7.51124	7.60467	7.5651	7.64041	8.20856	8.08338	7.53965	7.84029	8.0021	7.87899	8.5688	8.66551	8.50399	8.644	8.6096	8.30162	8.85433	8.52517	9.03614	9.53356	8.48014	9.52856	8.51345	10.1163	8.93158	8.32499	9.28664	5.94882	9.07041	8.8893	8.74573	4.22342	4.54489	4.44805	5.89898	5.12591	4.65087	4.59303	4.37991	4.90316	4.62384	5.02661	5.51681	5.11972	5.1887	5.08913	4.60202	4.75842
BCL2A1	5.51113	5.585	5.78254	5.91895	5.66909	5.81423	5.31205	6.07523	6.49374	6.53455	6.34298	6.80597	7.20786	6.49672	5.78684	6.70836	6.40426	6.4023	6.41616	6.99432	6.45112	6.87588	6.40019	6.98029	6.95318	6.62369	6.05809	5.29898	4.45179	6.67692	6.86574	7.47926	8.17474	8.0686	7.39212	6.94433	6.50155	7.28807	7.1962	6.86148	8.13018	7.69552	8.27597	8.3259	8.35068	7.94297	8.25242	7.86806	7.91517
BAX	6.9345	7.45637	6.89468	6.84183	6.78685	7.07047	7.27101	7.18776	6.82965	7.02183	6.78685	6.61757	6.50306	6.60786	6.7758	6.77536	6.64445	6.33336	7.14737	6.9195	6.61194	6.53571	6.44123	7.0608	5.7765	6.8394	6.26426	5.36748	6.93987	6.45317	6.52453	6.83973	7.42393	6.94034	8.04872	7.78484	6.6926	8.14365	8.18981	8.37679	7.60663	7.27101	7.44221	7.13679	6.84227	6.89427	7.29608	7.29706	7.19508
SPIRE1	5.72056	5.80443	5.40999	6.09792	5.24312	5.94065	5.43686	5.62903	6.32349	5.93236	5.68353	6.04258	5.97506	5.35962	5.1468	5.27658	5.23218	6.62204	5.40374	5.21564	5.15119	5.50951	6.38913	5.90429	5.65319	5.62846	5.53735	5.23194	8.71987	5.90818	4.73994	5.37416	7.89473	8.14727	8.22038	7.63252	8.69538	7.68383	8.01115	8.23791	8.08262	7.95231	8.37927	7.83222	7.84521	7.70796	7.41146	7.97739	7.76859
SLC25A46	7.14207	7.41146	7.1751	7.20016	7.09179	7.26866	7.31714	7.18525	7.03742	7.39652	7.3271	7.44999	6.7555	6.79406	6.56687	6.8496	7.18426	7.16012	6.59072	6.92125	7.33762	6.65905	6.7601	6.91462	7.29131	6.7281	7.21323	7.46907	7.74465	6.68218	6.53758	6.46516	6.4086	6.19671	6.14357	6.14389	6.72997	5.60058	6.14532	6.25479	6.03822	6.05522	5.99245	5.89289	6.28514	5.98474	5.88223	5.92472	6.22856
UCP2	6.66508	7.60295	8.85433	8.23586	7.68498	7.42884	7.38755	7.57367	8.03686	8.1443	8.46908	8.01772	7.23227	7.97881	8.57558	8.33621	7.7205	6.60904	9.12428	7.9678	7.92399	8.297	8.2638	6.52453	8.28147	6.51373	7.8735	8.01377	8.28495	7.63557	7.48432	8.68896	4.89045	5.01854	5.98016	6.16442	4.30554	4.69452	5.33536	5.4807	4.41967	5.00999	4.92299	4.81837	5.38783	5.03631	5.8385	4.92706	5.05526
FIS1	7.44647	7.23698	7.01996	7.44605	7.04551	7.18578	7.08952	7.29983	7.08198	7.13409	7.46961	6.83793	6.95998	6.49255	7.29783	6.69904	6.89607	6.8229	6.70124	6.84607	6.77655	7.03398	5.9538	6.97363	5.91313	6.67128	7.00003	5.7362	6.34197	6.47373	6.40936	6.96128	6.42248	6.04258	6.11685	7.08579	4.75231	5.70167	6.24331	6.16342	5.73295	5.82504	5.65597	5.40759	5.81772	5.2803	5.86735	5.97246	6.13023
MFN2	5.99736	6.29568	6.25408	5.59439	6.14999	6.02489	5.99535	6.08272	6.27471	6.06484	5.87045	6.20861	5.62903	5.41685	6.54035	5.9503	5.38805	6.3216	6.29059	6.39985	5.92093	6.24117	6.46953	6.15699	6.78176	6.9048	5.91643	6.49715	5.9747	6.88617	6.33862	6.46432	6.01444	6.72559	6.33304	5.72693	6.23212	6.15289	6.31632	6.91849	5.7896	6.58155	6.40323	5.93073	5.4316	6.38808	6.55355	5.6944	6.76842
COX10	6.92251	6.97017	6.95782	6.57225	6.87216	6.885	7.26816	7.04045	6.8427	6.86889	6.91462	6.52004	6.23006	6.66127	6.43335	6.47529	6.43372	6.65905	6.24008	5.92814	6.06203	6.10495	5.51705	6.16275	6.2555	5.45278	6.39826	6.90026	6.61588	6.32227	5.87169	6.32977	6.30445	6.08135	6.207	5.27208	6.3526	6.2338	6.0506	6.0602	5.64109	6.57686	5.86236	5.43712	5.42353	5.08091	5.98442	6.05404	5.99137
RALBP1	6.44614	6.5172	6.46322	6.03649	6.29543	6.7268	6.60531	6.77291	7.11714	6.59152	6.7355	6.55241	6.94703	6.55629	6.52049	6.70748	6.19325	6.61436	6.00861	6.59873	6.28588	6.39493	6.35458	6.34777	6.70077	6.58681	6.11356	6.9029	6.60711	6.6826	6.26983	6.81022	5.28373	5.9494	5.77773	5.40759	6.07752	5.59469	5.42615	5.53683	5.47058	5.36724	5.60136	5.42548	5.26381	5.11251	5.82278	5.65681	5.73875
MFF	6.38988	6.87439	6.08567	6.28018	6.27319	6.33199	6.62081	6.45425	6.51852	6.49592	6.2555	6.43415	6.43802	6.08997	6.08933	6.75253	6.38487	6.461	6.23476	6.19595	6.41342	6.32712	6.18924	6.53347	6.04258	5.86384	6.40453	6.43507	6.33304	6.43507	6.48234	6.44285	5.23615	5.5641	5.35912	5.4815	5.5191	4.87618	4.92316	5.17218	5.03613	5.1732	5.13328	4.9741	5.47429	4.79111	5.01552	5.12263	4.87681
DDHD2	5.66994	5.84982	5.75354	5.80846	5.97177	5.45426	5.54931	5.79137	5.67651	5.5762	5.59651	5.54879	5.73971	5.48598	5.367	5.75774	5.75323	5.95436	5.84233	5.58264	5.82065	5.59555	5.65374	5.48949	5.90273	5.82504	5.94764	6.33262	6.28305	5.81712	5.70054	5.59891	5.78933	5.72664	5.18568	5.57303	5.51705	5.29828	5.49144	5.76338	5.73027	5.84052	5.63762	5.45154	5.76856	5.61763	5.78154	6.06717	5.90216
CHCHD3	6.26943	6.46479	6.32712	6.17175	6.44898	6.60946	6.49305	6.25013	6.61283	6.58928	6.6026	6.66855	6.31019	6.06304	5.92303	6.08735	6.19212	6.36362	6.27141	5.98762	5.92909	6.13827	5.65102	6.07811	6.09669	5.84687	5.92658	5.67546	5.81023	5.92269	5.53046	6.06838	4.58962	4.54935	4.75147	5.31983	5.40154	4.93078	5.30673	5.11933	4.42584	5.4652	4.68024	5.59412	4.80673	5.04935	5.67875	5.3963	5.5516
OMA1	6.01591	6.31696	6.62369	6.1194	6.09538	5.86147	6.29013	6.11464	6.2282	6.17565	6.04471	6.62704	6.04543	6.29059	6.28588	6.38808	6.50838	5.96414	6.49305	6.46014	6.12084	6.5064	6.2769	6.14503	6.45774	5.9763	6.59678	6.6773	6.94034	6.67094	6.80422	6.21982	4.43419	4.96389	4.45122	4.85585	5.27304	4.38176	4.58495	4.94305	5.35401	4.71661	5.03313	4.7231	4.5553	5.31421	4.51014	4.74529	4.62222
VAT1	5.55482	5.16663	5.50846	5.28993	5.679	5.42185	5.29787	5.47329	5.29787	5.21104	5.36651	5.43304	5.64662	5.28716	5.37797	5.5907	5.42241	4.97194	5.91612	5.69002	5.64351	5.43712	5.7137	5.45032	5.88763	6.26255	5.2115	5.53659	7.78369	6.48719	6.10461	5.28351	5.27726	5.56919	5.78745	5.65837	5.23909	5.23843	5.23063	5.49519	5.64159	4.99732	5.60657	5.31509	4.83525	5.09515	5.37112	5.42589	4.70195
OPA1	5.55272	5.54851	5.23063	5.47999	5.44642	5.38851	5.87386	5.85102	5.50523	5.66938	5.75744	5.54068	5.7541	5.33302	5.43183	5.35912	5.22923	5.68382	5.14117	5.09474	5.6711	5.27208	5.30069	5.20799	5.13281	5.11387	5.2001	5.47805	5.86482	5.18809	4.89634	5.11738	5.26919	5.47136	5.14581	5.47079	5.96601	5.06442	5.41897	5.56233	4.54181	5.21249	5.16528	5.49104	5.53125	5.04001	5.11348	5.06532	5.21866
HUWE1	4.92575	4.93796	4.81045	5.08229	4.77582	4.77159	4.86596	4.88229	4.8003	4.78159	4.68876	4.9404	5.21648	4.88424	4.98323	5.1316	5.19738	5.00662	5.17714	4.99234	4.64812	5.23574	5.00905	5.20168	4.57821	4.69189	5.20415	4.90502	5.24477	5.23574	4.95499	5.06103	5.36555	5.86704	5.0671	4.56937	5.17615	5.42793	5.47136	5.73359	5.54328	5.32193	5.16621	5.53709	5.75945	5.70918	5.54507	5.92975	5.57731
PINK1	5.67848	5.81832	5.70957	5.71119	5.62273	5.55016	5.0673	5.74151	5.56262	5.69288	5.25706	5.50213	5.20907	5.20354	5.60188	5.35613	5.61973	5.27183	5.702	5.00238	5.18443	5.26668	5.51135	5.3135	5.43235	5.54036	5.35033	5.38561	5.75287	5.45961	5.91341	5.57595	4.59746	4.70444	5.14701	4.28843	4.9419	4.57634	4.56522	4.98654	4.86431	4.87797	4.87932	4.82209	4.76436	4.22277	4.72983	4.48824	4.93078
BNIP3	5.51084	5.6174	5.24136	6.05125	5.37527	5.67699	6.36442	6.32309	5.80011	5.87013	5.68139	5.49671	5.3029	5.56566	4.91174	5.30771	5.23776	5.16679	5.03529	5.08874	5.36482	5.18636	5.09377	5.55962	5.27585	5.46622	5.74551	5.56346	5.31399	5.03704	5.7382	5.82375	5.11645	4.67011	4.66271	5.10678	4.50276	4.9419	4.49185	4.91524	4.38837	4.82236	4.88409	4.61801	4.81625	4.42273	4.31342	4.87192	4.66712
PLD6	4.45283	4.18795	4.59431	4.5249	4.70433	4.42365	4.90517	4.50687	4.47671	4.45986	4.55247	4.70303	4.3879	4.23527	4.49144	4.28127	4.37797	4.68815	4.44462	4.43568	4.48944	4.43387	4.5577	4.43877	4.55922	4.91082	5.37913	5.57491	4.53882	4.73653	5.80755	5.33966	5.85385	6.22143	6.58031	5.93292	5.38902	5.49349	5.90182	5.9056	5.85222	6.24957	5.79326	4.99253	5.26038	4.97012	5.22923	5.87728	4.9741
INF2	4.74565	4.30479	4.26707	4.40749	4.65878	4.43686	4.30993	4.47526	4.56398	4.62295	4.32203	4.34107	4.31074	4.52044	4.41682	4.22497	4.3726	4.5848	4.41389	4.27254	4.51425	4.48464	4.32368	4.4551	4.20108	5.2801	4.57878	5.14007	6.03744	4.46878	4.79346	4.88904	5.63784	6.72393	5.6677	5.34279	5.98699	5.40303	5.80011	6.56982	5.68467	5.62568	5.6367	5.22751	5.02793	4.57634	5.39704	5.53465	5.47887
MFN1	4.8161	4.77864	4.83195	4.9844	4.69462	4.6788	4.63207	4.79934	4.72529	4.90672	4.68211	4.9138	4.94623	5.09192	4.28494	4.89646	4.73219	4.87868	4.66955	4.77708	5.1859	4.74664	4.8296	4.48343	5.26644	4.8679	5.02034	5.05016	5.27371	5.0825	5.39373	5.03469	5.26494	5.06901	5.22794	4.67415	5.47079	4.65191	5.25464	4.77183	4.61457	5.29804	6.19212	5.14323	5.23952	6.09953	4.84588	4.90257	4.8765
ADCK1	5.37573	5.13241	5.3473	5.61331	5.60678	5.14323	5.19584	5.77431	5.28118	5.26428	5.01928	5.28331	4.91174	4.97474	5.24034	5.07723	5.02848	4.9844	5.45786	5.30576	5.07604	5.3518	5.72533	5.22632	5.23309	5.53268	4.88424	4.96868	5.40669	4.87587	4.53965	5.35353	4.63327	4.51415	4.55683	4.72132	4.27273	4.44972	4.35982	4.26975	4.43812	4.19375	4.62214	4.28277	4.51354	4.25015	4.25988	4.56688	4.33909
PGAM5	5.11212	4.90205	5.01241	5.11447	5.12791	5.07624	5.05174	4.95412	4.94706	4.92266	5.07961	5.08523	5.07487	4.99072	4.72497	5.07467	4.93661	5.22751	5.07564	4.96868	4.85585	5.02755	4.87477	5.18215	4.56542	4.90721	4.82635	4.70378	4.56969	4.62173	4.47088	4.74627	5.26518	5.03032	4.72613	4.65087	4.77099	5.01513	4.70948	5.45055	4.91801	4.90997	4.53996	4.77988	4.94987	4.6227	4.34275	5.07006	4.82099
THG1L	4.33469	5.02069	4.83789	5.1004	5.15639	4.8889	4.67059	4.84491	4.60583	4.95347	4.97741	4.94812	5.03278	4.79479	4.73529	4.97474	4.5722	4.95804	4.95266	4.76757	4.74219	5.16621	4.67482	4.93862	4.48533	4.44498	4.49861	4.54098	4.59557	4.62631	4.43836	4.68556	5.19243	5.16201	4.77668	4.64024	4.36642	5.46972	4.81454	4.92138	4.2479	5.55888	4.46125	4.79727	4.38581	4.43117	5.23862	5.68662	4.93455
TMEM135	4.81412	5.22034	4.95444	4.9764	5.09118	5.51207	5.20868	5.23574	5.11684	5.31399	5.36032	5.62767	4.32563	4.539	4.65267	4.871	4.80193	5.17429	4.65238	4.34188	4.72173	4.78991	4.58812	4.71417	4.71951	4.50163	4.61776	5.27394	5.62002	4.86166	4.62588	4.76983	4.36518	5.02703	4.85585	4.5672	5.23439	4.30748	4.3173	4.51695	4.36235	4.31167	4.43332	4.38921	4.428	4.30688	4.51658	4.19769	4.51918
MTCH2	4.73026	4.93915	4.63441	5.07341	4.59333	4.82745	4.78014	4.76907	4.81454	4.63745	5.03685	4.76412	4.65577	4.91458	4.92348	4.92803	4.78069	4.98705	4.84865	5.05475	4.75039	4.6101	4.93147	4.89341	5.13925	4.74944	4.38114	4.73456	5.17635	4.96583	4.75569	4.67559	4.2936	4.63275	4.59303	4.74981	4.65905	4.61425	4.47724	4.59624	4.27186	4.59409	4.78671	4.41446	4.66411	4.70249	4.6176	4.72892	5.06859
BAK1	4.53111	4.71527	4.92281	5.25209	5.01494	4.85742	4.68349	4.90301	4.57385	5.13843	4.76388	4.58502	4.83024	5.36316	4.79346	5.06784	4.97529	4.76436	5.39989	4.29847	5.22164	4.80348	4.59136	4.84531	4.84949	4.71917	4.59699	4.55103	4.8646	4.95786	4.48009	4.71064	4.2765	4.24345	4.60459	4.22686	4.31506	4.51467	4.2706	4.48754	4.28432	4.3051	4.98027	4.19032	4.25277	4.29812	4.87883	4.40287	4.4558
GDAP1	4.39937	4.50334	4.68093	4.49093	4.49362	4.46281	4.39248	4.44526	4.44374	4.50051	4.60042	4.54605	4.78211	4.8423	4.44812	4.36213	4.72549	4.54679	4.57606	4.56257	4.66506	4.423	4.39171	4.4055	5.14258	4.61473	4.67549	4.99035	4.72972	4.92887	4.99594	4.4582	4.41472	4.40317	4.3594	4.27369	4.69863	4.28334	4.46838	4.19023	4.14921	4.73885	4.52986	4.6753	4.48741	4.68535	4.32565	4.37657	4.50663
MTFR1	4.54935	4.52265	4.28028	4.62986	4.53495	4.89907	4.71779	4.58095	4.66128	4.99216	4.50056	4.72927	4.23815	4.30835	4.69928	4.70703	4.2885	4.59897	4.38197	4.25389	4.2452	4.2064	4.49204	4.34408	4.52082	4.14085	4.18459	4.38218	4.94866	4.35702	4.34313	4.4683	4.53655	5.01697	4.33493	4.21887	5.27585	4.24859	4.33171	4.84463	4.54026	4.47592	4.39885	4.24801	4.27113	4.30158	4.41811	4.74614	4.64571
AURKA	4.514	4.55889	4.71527	4.26271	4.49918	4.49866	4.61158	4.35225	4.57777	4.42473	4.32886	4.27101	4.4048	4.535	4.23707	4.43791	4.23941	4.51864	4.35258	4.19758	4.23927	4.53483	4.697	4.47181	4.35622	5.05091	4.75342	5.37623	4.83866	4.57419	5.24228	5.03332	4.46723	4.25693	4.19256	4.18019	4.39701	4.26329	4.17436	4.19708	4.15435	4.56154	4.18239	4.18028	4.39156	4.42971	4.16486	4.33728	4.57677
USP30	4.82249	4.82182	4.74077	4.47787	4.67713	4.65778	4.60165	4.68914	4.61496	4.56614	4.49717	4.75087	4.7026	4.73702	4.59967	4.60622	4.6223	4.71821	4.54935	4.60293	4.47265	4.42898	4.37618	4.58005	4.67327	4.56385	4.50989	4.5496	4.55658	4.66916	4.52782	4.42136	4.43446	4.15904	4.39746	4.2113	4.3701	4.36217	4.23018	4.19419	4.48421	4.31981	4.44228	4.14978	4.32604	4.30665	4.21957	4.18166	4.16171
MAPT	4.29618	4.37279	4.34308	4.66241	4.51493	4.50643	4.1982	4.51674	4.22469	4.21358	4.23704	4.18303	4.32453	4.72687	4.18641	4.25689	4.73849	4.34324	4.34054	4.23504	4.40183	4.24803	4.24154	4.27187	4.16161	4.98423	4.24905	4.39308	4.29295	4.52541	4.24476	4.34965	4.31233	4.43894	4.32128	4.37712	4.50707	4.70498	4.34324	4.4584	4.46426	4.30725	4.82318	4.24628	4.5434	4.30646	4.20668	4.257	4.21334
KDR	4.39537	4.2748	4.18796	4.15147	4.2849	4.17087	4.22357	4.22953	4.32326	4.1686	4.66156	4.28922	4.41222	4.17691	4.25458	4.55929	4.73105	4.3775	4.36767	4.14334	4.12795	4.24366	4.24762	4.27006	4.3712	4.26747	4.22877	4.22316	4.28971	4.33057	4.26146	4.20061	4.63631	4.62667	4.22074	4.24143	4.39534	4.64653	4.21149	4.41661	4.58754	4.34509	4.37336	4.25535	4.4185	4.31437	4.37368	4.34449	4.43442
MYO19	4.27218	4.16395	4.41958	4.28126	4.30042	4.36122	4.31589	4.33514	4.32736	4.26492	4.26018	4.24375	4.48847	4.32998	4.31677	4.14013	4.20055	4.2672	4.14509	4.28138	4.16473	4.35892	4.41768	4.32394	4.26493	4.33793	4.48646	4.42008	4.34234	4.44472	4.51525	4.38309	4.20948	4.41184	4.34495	4.40177	4.73263	4.36817	4.3098	4.30873	4.22039	4.38781	4.18069	4.15323	4.41862	4.24633	4.28253	4.27723	4.15835
DDHD1	4.2133	4.22115	4.31176	4.20836	4.30878	4.18033	4.29458	4.16917	4.34366	4.19696	4.31918	4.34232	4.23126	4.23336	4.31882	4.24906	4.39298	4.29388	4.27207	4.2539	4.31985	4.25418	4.57691	4.43416	4.28101	4.20273	4.43558	4.42479	4.68687	4.50722	4.27096	4.21225	4.1989	4.28259	4.12398	4.60278	4.43069	4.14311	4.26495	4.22274	4.22918	4.17303	4.31938	4.24737	4.21641	4.38907	4.18793	4.17668	4.35348
[truncated: 12 more columns]

## Sheet: Supplemental Figure 3
Supplemental Figure 2A - DDIT4L expression (normalized to RPLP0)
Granulocytes						Monocytes
Adult unstimulated	Adult LPS	Term unstimulated	Term LPS	Preterm unstimulated	Preterm LPS	Adult unstimulated	Adult LPS	Term unstimulated	Term LPS
0.74466	0.628898	122.763	386.594	10.9609	35.4482	22.8374	0.307287	2.51495	3.08294
1.24858	2.42741	73.6405	144.763	47.3368	26.4752	0.476352	1.20709	39.6107	51.1436
0.566934	0.896825	45.1467	34.3197			0.497378	1.4599	5.28214	6.14774
1.87651	4.37834	13.8621	50.5386			0.17926	1.25056	1.84309	7.56935
0.400585	1.70157	51.6201	6.30617			0.254525	0.422575	0.706156	25.2303
0.725627	0.240088	1.99741	124.885			0.243	0.324868	2.67231	9.00799
3.19135	3.06624	34.1946	29.5374			2.02332	1.40569	5.73166	21.5896
1.08982	2.54097	10.9559	51.9928			1.11129	2.87741
		39.2816	15.4423			1.43732	15.3682
		10.5776	76.561			5.15791	0.370259
		110.425	41.363
Supplemental Figure 2A - IL6 expression (normalized to RPLP0)*
Granulocytes						Monocytes
Adult unstimulated	Adult LPS	Term unstimulated	Term LPS	Preterm unstimulated	Preterm LPS	Adult unstimulated	Adult LPS	Term unstimulated	Term LPS
	83.4657	0.562349	42.8054		140.335	0.404575	269.806	1.88445	721.981
0.856456	306.996	1.20659	475.584	3.73636		0.488123	314.203		1033.03
0.648035	450.512	11.7409				0.677212	1290.6	0.536918	566.444
1.40104	786.365		12.4157			2.04435	1296.82	0.719202	282.017
	110.819		344.348			0.286018	279.935	0.924273
	89.234	0.0622411	30.1316			0.285402	231.691	0.692456	991.617
77.9545			108.321			2.63856	299.531	1.96514	0.182199
0.016497	117.109	0.310512	5.3939			1.40371	287.327
		0.0159145	130.076			2.54252	207.835
		0.79194				4.75809	267.654
		22.6017	748.496
*Some samples failed to amplify above background, resulting in no quantification and missed values for IL6

## Sheet: Supplemental Figure 5
Supplemental Figure 4A - U937 cells
	IL-8 (ng/mL)																TNF-a (ng/mL)
	PBS				1ng/ml rapamycin				10ng/ml rapamycin				100ng/ml rapamycin				PBS				1ng/ml rapamycin				10ng/ml rapamycin				100ng/ml rapamycin
unstim	3.25684	1.35035	4.8883	0	3.98701	2.30351	3.81748	1.08986	1.69776	0.59604	3.05451	0	1.03427	0.184801	1.81464	0	3.25684	1.35035	4.8883	0	3.98701	2.30351	3.81748	1.08986	1.69776	0.59604	3.05451	0	1.03427	0.184801	1.81464	0
LPS	51.9952	70.4495	52.8975	57.7007	51.1337	41.8117	43.1999	37.0118	21.9159	28.2119	21.3534	24.9786	17.6468	26.1991	16.9758	21.403	51.9952	70.4495	52.8975	57.7007	51.1337	41.8117	43.1999	37.0118	21.9159	28.2119	21.3534	24.9786	17.6468	26.1991	16.9758	21.403
Supplemental Figure 4B - THP-1 cells
	IL-8 (ng/mL)																TNF-a (ng/mL)
	PBS				1ng/ml rapamycin				10ng/ml rapamycin				100ng/ml rapamycin				PBS				1ng/ml rapamycin				10ng/ml rapamycin				100ng/ml rapamycin
unstim	0	0.163118	0	0	0.021579	0.481688	1.79281	0	0.385142	0.211587	2.33324	0	0.101594	0	1.37266	0	0	0.271346	0	0.980345	0	0.625279	10.6162	0	0	1.62057	0	0	0	0.727281	2.21105	0
LPS	10.2852	25.6434	29.1794	13.517	14.9908	12.1969	31.7506	9.41075	13.6554	24.2453	28.8573	8.3386	12.0117	27.6989	22.2669	6.44021	15.3741	33.7321	44.8702	4.98156	25.0272	16.3313	40.5145	14.8344	26.4607	30.5104	36.6322	19.2656	22.0996	29.9956	27.9211	2.32183

## Sheet: Supplemental Figure 6
Supplemental Figure 5 - Cell size (FSC-A)
EV			DDIT4L
ctrl	rap	dox	ctrl	rap	dox
100	79.9816	82.9728	100	80.4296	93.0715
100	81.5137	98.4673	100	81.082	94.1549
100	79.6182	95.8995	100	79.4355	96.7742
100	75.9706	89.0099	100	82.5391	99.5069
100	77.6865	99.8168	100	81.0209	94.2185
100	75.1493	94.9617	100	84.0396	94.5706
			100	82.8199	97.7535
			100	79.3396	101.088
			100	81.4398	99.2801
			100	80.8706	97.9487
			100	78.6595	99.3868
			100	82.1359	93.1682

[truncated: 1 more sheets: Supplemental Figure 8]
